# Supplementary material for: Predicting the outer membrane proteome of Pasteurella multocida based on consensus prediction enhanced by results integration and manual confirmation
Source: BMC Bioinformatics. 2012 Apr 27;13:63. doi: 10.1186/1471-2105-13-63 (PMC3403877; doi:10.1186/1471-2105-13-63)
Supplement: Additional file 1 — Proteins predicted from the avian strain genome of P. multocida using 10 bioinformatic predictors. 421 proteins were predicted using 10 bioinformatic predictors classified into three groups (four subcellular localization predictors, four transmembrane β-barrel protein predictors and two lipoprotein predictors) from the genome of avian P. multocida strain Pm70. "YES" indicates positive OMP prediction and "NO" indicates negative OMP prediction. The total number of positive predictions of each protein is summarized in the last column of each predictor group. The total number of positive predictions of each predictor is summarized in the last row. "-" represents unannotated genes. [file 1471-2105-13-63-S1.XLS]

## Sheet: Avian P. multocida strain Pm70
Additional file 1: Proteins predicted from avian strain genome.
421proteins were predicted using 10 bioinformatic predictors classified into three groups (four subcellular localization predictors, four transmembrane β-barrel protein predictors and two lipoprotein predictors) from the genome of avian P. multocida strain Pm70. "YES" indicates positive OMP prediction and "NO" for non-OMPs prediction. Total number of positive prediction of each protein is summari…
TIGR Locus	Primary Locus	TIGR Common Name	Common Name	PA	PSORTb	CELLO	SOSUI-GramN	SUM		TMB-Hunt	TMBETADISC-RBF	BOMP	MCMBB	SUM		LIPO	LIPOP	SUM
NT01PM0007	PM0006	heme exporter protein B	CcmB	NO	NO	NO	NO	0		YES	NO	NO	NO	1		NO	NO	0
NT01PM0010	PM0009	cytochrome C-type biogenesis protein	CcmE	NO	NO	NO	YES	1		NO	NO	NO	NO	0		NO	NO	0
NT01PM0013	PM0012	conserved hypothetical protein	CcmH	NO	NO	NO	YES	1		NO	NO	NO	NO	0		NO	NO	0
NT01PM0016	PM0015	hypothetical protein	unknown	NO	NO	YES	YES	2		NO	YES	NO	NO	1		NO	NO	0
NT01PM0017	PM0016	lipoprotein, putative	unknown	NO	NO	NO	NO	0		NO	NO	NO	NO	0		YES	YES	2
NT01PM0021	PM0020	phosphoribosylglycinamide formyltransferase	PurN	NO	NO	NO	NO	0		NO	NO	NO	NO	0		YES	NO	1
NT01PM0028	PM0026	nitrite reductase, transmembrane protein	NrfD	NO	NO	NO	NO	0		YES	NO	NO	NO	1		NO	NO	0
NT01PM0030	PM0028	thiol:disulfide interchange protein	DsbE	NO	NO	NO	NO	0		NO	NO	NO	NO	0		NO	YES	1
NT01PM0034	-	-	-	NO	NO	NO	NO	0		YES	NO	NO	YES	2		NO	NO	0
NT01PM0040	PM0037	serine transporter	SdaC	NO	NO	NO	NO	0		YES	NO	NO	NO	1		NO	NO	0
NT01PM0044	PM0040	probable outer membrane hemin receptor, putative	PfhR	YES	YES	YES	NO	3		YES	YES	YES	YES	4		NO	NO	0
NT01PM0053	PM0047	Na+/H+ antiporter	NhaB	NO	NO	NO	NO	0		YES	NO	NO	NO	1		NO	NO	0
NT01PM0054	PM0048	fatty acid metabolism regulator protein	FadR	NO	NO	YES	NO	1		NO	NO	NO	YES	1		NO	NO	0
NT01PM0056	PM0050	putative transmembrane permease FbpB	FbpB	NO	NO	NO	NO	0		YES	NO	NO	NO	1		NO	NO	0
NT01PM0058	-	-	-	NO	NO	NO	NO	0		YES	NO	NO	NO	1		NO	NO	0
NT01PM0064	PM0056	conserved hypothetical protein	LspB	YES	YES	YES	YES	4		YES	YES	YES	YES	4		NO	NO	0
NT01PM0065	PM0057	large supernatant protein 2	PfhB1	NO	YES	YES	YES	3		YES	YES	NO	YES	3		NO	NO	0
NT01PM0068	PM0058	conserved hypothetical protein	LspB	YES	YES	YES	YES	4		YES	YES	YES	YES	4		NO	NO	0
NT01PM0069	PM0059	large supernatant protein 2	PfhB2	NO	YES	YES	YES	3		YES	YES	NO	YES	3		NO	YES	1
NT01PM0076	PM0066	conserved hypothetical protein	unknown	NO	NO	YES	NO	1		NO	NO	NO	NO	0		NO	NO	0
NT01PM0077	PM0067	conserved hypothetical protein	unknown	NO	NO	NO	NO	0		NO	NO	NO	NO	0		YES	YES	2
NT01PM0082	PM0072	lipoprotein, putative	unknown	NO	NO	NO	NO	0		NO	NO	NO	NO	0		YES	YES	2
NT01PM0086	PM0076	MapC protein	Est	NO	YES	YES	NO	2		NO	YES	YES	YES	3		NO	NO	0
NT01PM0106	PM0094	Phenyl Proprionate Permease subfamily	unknown	NO	NO	NO	NO	0		YES	NO	NO	NO	1		NO	NO	0
NT01PM0113	PM0101	conserved hypothetical protein	unknown	NO	NO	NO	NO	0		YES	NO	NO	NO	1		NO	NO	0
NT01PM0116	PM0104	sufI protein	SufI	NO	NO	YES	NO	1		NO	YES	NO	NO	1		NO	NO	0
NT01PM0117	-	-	-	NO	NO	NO	NO	0		YES	NO	NO	NO	1		NO	NO	0
NT01PM0127	PM0113	aspartokinase I / homoserine dehydrogenase I	ThrA	NO	NO	NO	NO	0		NO	YES	NO	NO	1		NO	NO	0
NT01PM0131	PM0117	hflK protein	HflK	NO	NO	NO	NO	0		NO	YES	NO	NO	1		NO	NO	0
NT01PM0132	PM0118	hflC protein	HflC	NO	NO	YES	NO	1		NO	NO	NO	NO	0		NO	NO	0
NT01PM0134	PM0120	pmbA protein	PmbA	NO	NO	YES	NO	1		YES	YES	NO	YES	3		NO	NO	0
NT01PM0138	PM0124	arginine ABC transporter, periplasmic-binding protein	ArtI	NO	NO	NO	YES	1		NO	YES	NO	YES	2		NO	NO	0
NT01PM0139	PM0125	arginine ABC transporter, permease protein	ArtQ	NO	NO	NO	NO	0		YES	NO	NO	NO	1		NO	NO	0
NT01PM0145	PM0131	fecB	FecB	NO	NO	NO	NO	0		NO	YES	NO	NO	1		NO	NO	0
NT01PM0147	-	-	-	NO	NO	NO	NO	0		YES	NO	NO	NO	1		NO	NO	0
NT01PM0151	PM0136	penicillin-binding protein 3	FtsI	NO	NO	YES	NO	1		NO	NO	NO	NO	0		NO	NO	0
NT01PM0156	PM0141	cell division protein	FtsW	NO	NO	NO	NO	0		YES	NO	NO	NO	1		NO	NO	0
NT01PM0161	PM0146	cell division protein	FtsA	NO	NO	NO	NO	0		NO	YES	NO	NO	1		NO	NO	0
NT01PM0162	PM0147	cell division protein FtsZ	FtsZ	NO	NO	NO	NO	0		NO	NO	NO	YES	1		NO	NO	0
NT01PM0167	PM0152	ribokinase	RbsK	NO	NO	NO	NO	0		NO	NO	NO	YES	1		NO	NO	0
NT01PM0168	PM0153	D-ribose ABC transporter, periplasmic-binding protein	RbsB	NO	NO	NO	NO	0		NO	NO	NO	YES	1		NO	NO	0
NT01PM0172	PM0157	lipoprotein, putative	unknown	NO	NO	NO	NO	0		NO	NO	NO	NO	0		YES	NO	1
NT01PM0187	PM0172	conserved hypothetical protein	unknown	NO	NO	NO	YES	1		NO	NO	NO	YES	1		NO	NO	0
NT01PM0188	PM0173	conserved hypothetical protein	unknown	NO	NO	YES	NO	1		NO	NO	NO	NO	0		NO	NO	0
NT01PM0207	PM0191	thiol:disulfide interchange protein	DsbC	NO	NO	NO	NO	0		NO	YES	NO	NO	1		NO	NO	0
NT01PM0219	-	-	-	NO	NO	NO	NO	0		YES	NO	NO	NO	1		NO	NO	0
NT01PM0228	PM0208	protein-export membrane protein	SecG	NO	NO	NO	NO	0		NO	NO	NO	YES	1		NO	NO	0
NT01PM0238	PM0216	molybdenum transport protein moda	MopI	NO	NO	NO	NO	0		NO	NO	NO	YES	1		NO	NO	0
NT01PM0243	PM0220	Ribosomal protein L31	RpL31	NO	NO	NO	NO	0		YES	NO	NO	NO	1		NO	NO	0
NT01PM0258	PM0234	hypothetical protein	unknown	NO	NO	YES	YES	2		NO	NO	NO	YES	1		NO	NO	0
NT01PM0267	PM0243	Peptidase family M23/M37 domain protein	unknown	NO	NO	YES	YES	2		NO	YES	NO	NO	1		NO	NO	0
NT01PM0270	PM0246	outer membrane lipoprotein LolB	LolB	YES	NO	NO	NO	1		NO	NO	NO	NO	0		YES	YES	2
NT01PM0279	PM0255	cell division protein ftsk	FtsK	NO	NO	NO	NO	0		NO	YES	NO	NO	1		NO	NO	0
NT01PM0280	PM0256	outer membrane lipoprotein carrier protein LolA	LolA	NO	NO	NO	NO	0		NO	YES	NO	YES	2		NO	NO	0
NT01PM0290	PM0266	conserved hypothetical protein	unknown	NO	NO	YES	NO	1		YES	YES	NO	YES	3		NO	NO	0
NT01PM0291	PM0267	conserved hypothetical protein TIGR00155	unknown	NO	NO	NO	NO	0		YES	NO	NO	NO	1		NO	NO	0
NT01PM0294	PM0270	lipoprotein, putative	unknown	NO	NO	YES	NO	1		NO	NO	NO	NO	0		YES	NO	1
NT01PM0308	PM0283	ea31 gene protein, putative	unknown	NO	NO	NO	NO	0		NO	NO	NO	NO	0		YES	NO	1
NT01PM0310	PM0285	AmpG-related permease subfamily	unknown	NO	NO	NO	NO	0		YES	NO	NO	NO	1		NO	NO	0
NT01PM0324	-	-	-	NO	NO	NO	YES	1		NO	NO	NO	NO	0		YES	YES	2
NT01PM0328	PM0300	hemoglobin-binding protein	unknown	YES	YES	YES	YES	4		YES	YES	YES	YES	4		NO	NO	0
NT01PM0333	PM0305	CRISPR-associated protein, YPO2465 family	unknown	NO	YES	NO	NO	1		NO	NO	NO	NO	0		NO	NO	0
NT01PM0352	PM0321	co-chaperone Hsc20	HscB	NO	NO	NO	NO	0		NO	NO	NO	YES	1		NO	NO	0
NT01PM0353	PM0322	heat shock protein	HscA	NO	NO	NO	NO	0		NO	YES	NO	YES	2		NO	NO	0
NT01PM0355	PM0324	monofunctional biosynthetic peptidoglycan transglycosylas	unknown	NO	NO	NO	YES	1		NO	NO	NO	NO	0		NO	NO	0
NT01PM0357	PM0326	Transglycosylase SLT domain protein	unknown	NO	NO	NO	NO	0		NO	YES	NO	YES	2		NO	NO	0
NT01PM0361	PM0330	conserved hypothetical protein	unknown	NO	NO	NO	NO	0		YES	NO	NO	NO	1		NO	NO	0
NT01PM0363	PM0331	outer membrane protein OmpW	OmpW	YES	YES	NO	YES	3		NO	NO	YES	YES	2		NO	NO	0
NT01PM0369	PM0336	hemoglobin binding protein B	unknown	YES	YES	YES	YES	4		YES	YES	YES	NO	3		YES	NO	1
NT01PM0370	PM0337	hemoglobin binding protein B	unknown	YES	YES	YES	YES	4		YES	YES	YES	YES	4		NO	NO	0
NT01PM0376	PM0343	tldd protei	TldD	NO	NO	NO	NO	0		NO	YES	NO	NO	1		NO	NO	0
NT01PM0381	PM0348	ribosomal protein L27	RpL27	NO	NO	NO	NO	0		NO	NO	NO	YES	1		NO	NO	0
NT01PM0382	PM0349	Integral membrane protein domain protein	unknown	NO	NO	NO	NO	0		YES	NO	NO	NO	1		YES	NO	1
NT01PM0383	PM0350	Integral membrane protein domain protein	unknown	NO	NO	NO	NO	0		YES	NO	NO	NO	1		NO	NO	0
NT01PM0391	PM0358	aefa protein	unknown	NO	NO	NO	NO	0		YES	NO	NO	NO	1		NO	NO	0
NT01PM0400	PM0367	conserved hypothetical protein	unknown	NO	NO	NO	NO	0		YES	NO	NO	NO	1		NO	NO	0
NT01PM0401	PM0368	BcDNA.LD23587	unknown	NO	NO	NO	YES	1		NO	YES	NO	YES	2		NO	NO	0
NT01PM0412	-	-	-	NO	NO	NO	NO	0		YES	NO	NO	NO	1		NO	NO	0
NT01PM0414	PM0377	putative thiamin ABC transporter	unknown	NO	NO	NO	NO	0		YES	NO	NO	NO	1		NO	NO	0
NT01PM0424	PM0387	NADH:ubiquinone oxidoreductase, Na translocating, hydrophobic membrane protein NqrE	NqrE	NO	NO	NO	NO	0		YES	NO	NO	NO	1		NO	NO	0
NT01PM0425	-	-	-	NO	NO	NO	NO	0		YES	NO	NO	NO	1		NO	NO	0
NT01PM0426	PM0388	OmpH	OmpH	YES	YES	YES	YES	4		YES	YES	YES	YES	4		NO	NO	0
NT01PM0427	PM0389	OmpH	OmpH	YES	YES	YES	YES	4		NO	YES	YES	YES	3		NO	NO	0
NT01PM0433	PM0395	conserved hypothetical protein	unknown	NO	NO	NO	NO	0		YES	YES	NO	YES	3		NO	NO	0
NT01PM0434	PM0396	Acylphosphatase	unknown	NO	NO	NO	NO	0		NO	NO	NO	YES	1		NO	NO	0
NT01PM0440	PM0402	Uncharacterized protein family superfamily	unknown	NO	NO	NO	NO	0		YES	NO	NO	NO	1		NO	NO	0
NT01PM0453	PM0415	conserved hypothetical protein	unknown	NO	NO	NO	NO	0		YES	NO	NO	NO	1		NO	NO	0
NT01PM0465	-	-	-	NO	NO	NO	YES	1		NO	NO	NO	NO	0		NO	NO	0
NT01PM0466	PM0426	conserved hypothetical protein	unknown	NO	NO	NO	YES	1		NO	NO	NO	NO	0		NO	NO	0
NT01PM0484	PM0442	Apolipoprotein A1/A4/E family superfamily	unknown	NO	NO	NO	YES	1		NO	NO	NO	NO	0		YES	YES	2
NT01PM0489	PM0447	identity in 157 aa overlap, Fasta scores opt: 160, E(): 0.00012	ResA	NO	NO	NO	NO	0		NO	NO	NO	NO	0		NO	YES	1
NT01PM0499	PM0456	penicillin-binding protein 1B	PonB	NO	NO	NO	NO	0		NO	YES	NO	NO	1		NO	NO	0
NT01PM0507	PM0464	S. typhimurium lipopolysaccharide biosynthesis protein (WZZE), putative	unknown	NO	NO	YES	NO	1		NO	YES	NO	NO	1		NO	NO	0
NT01PM0508	-	-	-	NO	NO	NO	NO	0		NO	NO	NO	YES	1		NO	NO	0
NT01PM0509	PM0465	conserved hypothetical protein	unknown	NO	NO	NO	NO	0		YES	NO	NO	NO	1		NO	NO	0
NT01PM0524	PM0480	conserved hypothetical protein	unknown	NO	NO	NO	NO	0		NO	NO	NO	YES	1		NO	NO	0
NT01PM0534	PM0490	conserved hypothetical protein	unknown	NO	NO	NO	NO	0		YES	NO	NO	YES	2		NO	NO	0
NT01PM0539	PM0496	hypothetical protein	unknown	NO	NO	YES	NO	1		NO	YES	NO	NO	1		NO	NO	0
NT01PM0548	PM0507	Polysaccharide biosynthesis protein domain protein	unknown	NO	NO	NO	NO	0		YES	NO	NO	NO	1		NO	NO	0
NT01PM0551	PM0510	conserved hypothetical protein	unknown	NO	NO	NO	NO	0		YES	NO	NO	NO	1		NO	NO	0
NT01PM0554	PM0513	lytic transglycosylase	unknown	YES	NO	NO	NO	1		NO	YES	NO	NO	1		YES	YES	2
NT01PM0556	PM0515	conserved hypothetical protein	unknown	NO	NO	NO	NO	0		NO	NO	NO	YES	1		NO	NO	0
NT01PM0560	PM0519	conserved hypothetical protein	unknown	NO	NO	NO	NO	0		YES	YES	NO	YES	3		NO	NO	0
NT01PM0563	PM0521	Ribosomal protein S9/S16	RpS9	NO	NO	NO	NO	0		NO	NO	NO	YES	1		NO	NO	0
NT01PM0570	PM0527	Outer membrane efflux protein family	unknown	YES	YES	YES	YES	4		YES	YES	NO	YES	3		YES	YES	2
NT01PM0585	PM0541	1,4-alpha-glucan branching enzyme	GlgB	NO	NO	NO	NO	0		NO	NO	YES	NO	1		NO	NO	0
NT01PM0595	PM0549	arginine repressor	ArgR	NO	NO	NO	NO	0		NO	NO	NO	YES	1		NO	NO	0
NT01PM0596	PM0550	malate dehydrogenase	Mdh	NO	NO	NO	NO	0		NO	NO	NO	YES	1		NO	NO	0
NT01PM0599	PM0553	lipoprotein, putative	unknown	YES	NO	NO	NO	1		NO	NO	NO	NO	0		YES	YES	2
NT01PM0600	PM0554	lipoprotein, putative	Lpp	YES	NO	NO	YES	2		NO	NO	NO	YES	1		YES	YES	2
NT01PM0610	PM0564	cytosine permease	CodB	NO	NO	NO	NO	0		YES	NO	NO	YES	2		NO	NO	0
NT01PM0621	PM0574	Thioredoxin subfamily	unknown	NO	NO	NO	YES	1		NO	NO	NO	NO	0		NO	NO	0
NT01PM0623	PM0576	hemin receptor	HemR	YES	YES	YES	YES	4		YES	YES	YES	YES	4		NO	YES	1
NT01PM0628	PM0581	anthanilate phosphoribosyltransferase	TrpD	NO	NO	NO	NO	0		NO	NO	NO	YES	1		NO	NO	0
NT01PM0629	PM0582	malate permease, putative	unknown	NO	NO	NO	NO	0		YES	NO	NO	NO	1		NO	NO	0
NT01PM0633	PM0586	lipoprotein (mlp)	Plp4	YES	YES	YES	YES	4		NO	YES	NO	NO	1		YES	YES	2
NT01PM0639	PM0592	heme-binding lipoprotein	HbpA	NO	NO	NO	NO	0		NO	NO	YES	NO	1		NO	NO	0
NT01PM0643	PM0595	conserved hypothetical protein	unknown	NO	NO	NO	NO	0		NO	YES	NO	NO	1		NO	NO	0
NT01PM0645	PM0597	Na+/myo-inositol cotransporter	unknown	NO	NO	NO	NO	0		YES	NO	NO	NO	1		NO	NO	0
NT01PM0652	PM0604	ribosomal protein L20	RpL20	NO	NO	NO	NO	0		NO	NO	NO	YES	1		NO	NO	0
NT01PM0653	-	-	-	YES	NO	NO	NO	1		NO	NO	NO	YES	1		NO	NO	0
NT01PM0659	PM0610	AmiS/UreI family transporter family	unknown	NO	NO	NO	NO	0		YES	NO	NO	NO	1		NO	NO	0
NT01PM0666	PM0617	dihydroorotate dehydrogenase	PyrD	NO	NO	NO	NO	0		NO	NO	NO	YES	1		NO	NO	0
NT01PM0676	PM0627	lipoprotein	unknown	YES	NO	NO	NO	1		NO	NO	NO	NO	0		YES	YES	2
NT01PM0693	PM0644	bifunctional penicillin binding protein 1C precursor, putative	PonC	NO	NO	NO	NO	0		NO	NO	NO	NO	0		YES	YES	2
NT01PM0695	PM0646	LppC precursor	LppC	NO	NO	YES	YES	2		YES	YES	NO	YES	3		YES	YES	2
NT01PM0698	PM0649	21 kd hemolysin precursor	unknown	NO	NO	NO	NO	0		NO	NO	NO	YES	1		YES	YES	2
NT01PM0704	PM0655	cold shock-like protein CspC-related protein	MsmB	NO	NO	NO	NO	0		YES	NO	NO	YES	2		NO	NO	0
NT01PM0708	PM0659	lipoprotein, putative	unknown	NO	YES	YES	NO	2		NO	YES	NO	YES	2		NO	YES	1
NT01PM0712	PM0663	sialidase	unknown	NO	YES	YES	NO	2		NO	YES	YES	YES	3		NO	NO	0
NT01PM0718	-	-	-	NO	NO	NO	NO	0		YES	NO	NO	NO	1		NO	NO	0
NT01PM0721	PM0670	soluble cytochrome b56, putative	unknown	NO	NO	NO	NO	0		NO	YES	NO	YES	2		NO	NO	0
NT01PM0724	-	-	-	NO	NO	NO	NO	0		NO	NO	NO	YES	1		YES	YES	2
NT01PM0726	PM0674	lipoprotein, putative	unknown	NO	NO	NO	NO	0		YES	YES	NO	YES	3		YES	YES	2
NT01PM0728	PM0676	phosphatidylglycerophosphatase B	PdpB	YES	NO	NO	NO	1		YES	NO	NO	NO	1		NO	NO	0
NT01PM0730	PM0678	oligopeptide transporter, periplasmic-binding protein, putative	unknown	NO	NO	NO	NO	0		NO	NO	NO	NO	0		NO	YES	1
NT01PM0731	PM0679	conserved hypothetical protein	unknown	NO	NO	NO	NO	0		YES	NO	NO	NO	1		NO	NO	0
NT01PM0737	PM0685	hydroxyacylglutathione hydrolase, putative	unknown	NO	NO	NO	YES	1		NO	NO	NO	NO	0		NO	NO	0
NT01PM0741	PM0689	hypothetical protein	unknown	NO	NO	NO	NO	0		YES	NO	NO	NO	1		NO	NO	0
NT01PM0747	PM0695	molybdopterin biosynthesis protein	MoeB	NO	NO	NO	YES	1		NO	NO	NO	NO	0		NO	NO	0
NT01PM0750	PM0698	methyltransferase	Mod_2	NO	YES	YES	NO	2		NO	YES	NO	NO	1		NO	NO	0
NT01PM0751	PM0699	restriction endonuclease	Res_2	NO	NO	YES	NO	1		NO	YES	NO	NO	1		NO	NO	0
NT01PM0754	PM0702	colicin V production protein	CvpA	NO	NO	NO	NO	0		YES	NO	NO	NO	1		NO	NO	0
NT01PM0760	PM0708	outer membrane protein	unknown	YES	NO	NO	NO	1		NO	NO	NO	NO	0		NO	YES	1
NT01PM0766	PM0714	MapB protein	Hsf_1	YES	NO	NO	YES	2		YES	YES	NO	YES	3		NO	NO	0
NT01PM0775	PM0722	tetrathionate reductase subunit C	TtrC	NO	NO	NO	NO	0		YES	NO	NO	NO	1		NO	NO	0
NT01PM0781	PM0727	Homoserine/Threonine efflux protein subfamily	RhtB	NO	NO	NO	NO	0		YES	NO	NO	NO	1		NO	NO	0
NT01PM0785	PM0731	6,7-dimethyl-8-ribityllumazine synthase	RibH	NO	NO	NO	NO	0		NO	NO	NO	YES	1		NO	NO	0
NT01PM0788	PM0734	HtrA	HtrA	NO	NO	NO	NO	0		NO	YES	NO	YES	2		NO	NO	0
NT01PM0789	PM0735	conserved hypothetical protein	unknown	NO	NO	NO	NO	0		NO	NO	YES	NO	1		NO	NO	0
NT01PM0793	-	-	-	NO	NO	NO	NO	0		YES	NO	NO	NO	1		NO	NO	0
NT01PM0795	-	-	-	NO	NO	NO	NO	0		NO	NO	NO	YES	1		NO	NO	0
NT01PM0796	PM0741	hemoglobin receptor	HmbR	YES	YES	YES	NO	3		YES	YES	YES	YES	4		NO	NO	0
NT01PM0800	-	-	-	NO	NO	NO	NO	0		YES	NO	NO	NO	1		NO	NO	0
NT01PM0801	PM0745	TonB-dependent receptor	unknown	YES	NO	YES	NO	2		NO	YES	YES	NO	2		NO	NO	0
NT01PM0804	PM0748	protease	DegS	NO	NO	NO	NO	0		NO	NO	NO	YES	1		NO	NO	0
NT01PM0805	PM0749	riboflavin biosynthesis protein RibD	RibD	NO	NO	NO	NO	0		NO	NO	NO	NO	0		YES	NO	1
NT01PM0807	PM0751	conserved hypothetical protein	unknown	NO	NO	NO	YES	1		NO	NO	NO	NO	0		NO	NO	0
NT01PM0811	-	-	-	NO	NO	YES	NO	1		NO	YES	NO	NO	1		NO	NO	0
NT01PM0815	PM0758	lipoprotein, putative	unknown	NO	NO	NO	NO	0		NO	NO	NO	NO	0		YES	YES	2
NT01PM0824	PM0767	hypothetical protein	unknown	NO	NO	NO	NO	0		YES	NO	NO	NO	1		NO	NO	0
NT01PM0827	PM0770	conserved hypothetical protein	unknown	NO	NO	NO	NO	0		YES	NO	NO	NO	1		NO	NO	0
NT01PM0834	PM0777	HyaB/HyaA fusion protein	unknown	NO	NO	YES	NO	1		NO	NO	NO	NO	0		NO	NO	0
NT01PM0835	PM0778	HexD	HexD	YES	YES	YES	NO	3		YES	YES	NO	YES	3		YES	YES	2
NT01PM0836	PM0779	HexC	HexC	NO	NO	YES	NO	1		NO	YES	NO	YES	2		NO	NO	0
NT01PM0843	PM0786	Omp34	unknown	YES	YES	YES	NO	3		NO	YES	YES	YES	3		NO	NO	0
NT01PM0856	PM0799	conserved hypothetical protein	unknown	NO	NO	NO	NO	0		YES	NO	NO	NO	1		NO	NO	0
NT01PM0860	PM0803	TonB dependent receptor C-terminal region subfamily	unknown	YES	YES	YES	YES	4		YES	YES	YES	YES	4		NO	NO	0
NT01PM0861	PM0804	zinc protease, putative	PqqL	NO	NO	NO	NO	0		NO	NO	NO	NO	0		YES	YES	2
NT01PM0872	-	-	-	NO	NO	NO	NO	0		YES	NO	NO	NO	1		NO	NO	0
NT01PM0895	PM0831	OmpH	OmpH_3	YES	YES	YES	NO	3		YES	YES	YES	YES	4		NO	NO	0
NT01PM0896	-	-	-	YES	NO	NO	NO	1		NO	NO	NO	NO	0		NO	NO	0
NT01PM0900	-	-	-	NO	NO	NO	NO	0		NO	NO	NO	YES	1		NO	NO	0
NT01PM0908	PM0842	conserved hypothetical protein	unknown	NO	NO	NO	NO	0		YES	NO	NO	NO	1		NO	NO	0
NT01PM0909	PM0843	TadG	TadG	NO	NO	YES	NO	1		YES	YES	NO	NO	2		NO	NO	0
NT01PM0912	PM0846	TadD	TadD	NO	NO	YES	YES	2		NO	NO	NO	YES	1		YES	YES	2
NT01PM0915	PM0849	TadA	TadA	NO	NO	NO	NO	0		NO	YES	NO	NO	1		NO	NO	0
NT01PM0916	PM0850	hypothetical protein	unknown	NO	NO	YES	NO	1		NO	YES	NO	NO	1		NO	NO	0
NT01PM0917	PM0851	RcpB	RcpB	NO	NO	YES	NO	1		NO	NO	NO	NO	0		NO	NO	0
NT01PM0918	PM0852	RcpA	RcpA	YES	YES	YES	YES	4		YES	YES	NO	YES	3		NO	NO	0
NT01PM0919	PM0853	conserved hypothetical protein	unknown	NO	NO	YES	YES	2		YES	YES	NO	YES	3		NO	NO	0
NT01PM0920	-	-	-	NO	NO	NO	NO	0		YES	NO	NO	NO	1		NO	NO	0
NT01PM0921	PM0855	fimbrial protein-related protein	unknown	NO	NO	NO	NO	0		NO	NO	NO	YES	1		NO	NO	0
NT01PM0922	PM0856	CDP-diacylglycerol--glycerol-3-phosphate 3-phosphatidyltransferase	PgsA	NO	NO	NO	NO	0		YES	NO	NO	NO	1		NO	NO	0
NT01PM0927	PM0861	ABC transporter, ATP-binding protein	MsbA	NO	NO	NO	NO	0		YES	NO	NO	NO	1		NO	NO	0
NT01PM0928	PM0862	DNA internalization-related competence protein ComEC/Rec2	Rec2	NO	NO	NO	NO	0		YES	NO	NO	NO	1		YES	NO	1
NT01PM0932	PM0866	homoserine acetyltransferase	Met2	NO	NO	NO	NO	0		NO	YES	NO	NO	1		NO	NO	0
NT01PM0938	PM0871	conserved hypothetical protein	unknown	NO	NO	NO	NO	0		YES	NO	NO	NO	1		NO	NO	0
NT01PM0947	PM0880	conserved hypothetical protein	unknown	NO	NO	NO	NO	0		YES	NO	NO	NO	1		NO	NO	0
NT01PM0948	PM0881	Staphylococcal nuclease homologues domain protein	unknown	NO	NO	NO	NO	0		NO	NO	NO	NO	0		NO	YES	1
NT01PM0956	PM0886	conserved hypothetical protein	unknown	NO	NO	NO	NO	0		NO	NO	NO	YES	1		NO	NO	0
NT01PM0967	-	-	-	NO	NO	NO	NO	0		YES	NO	NO	NO	1		NO	NO	0
NT01PM0970	PM0898	phosphocarrier protein HPr	PtsH	NO	NO	NO	NO	0		NO	NO	NO	YES	1		NO	NO	0
NT01PM0974	PM0903	N-acetylmuramoyl-L-alanine amidase, putative	unknown	NO	YES	YES	NO	2		NO	NO	NO	NO	0		NO	NO	0
NT01PM0977	PM0906	host factor-I protein	Hfq	NO	NO	NO	NO	0		NO	NO	NO	YES	1		NO	NO	0
NT01PM0982	PM0911	peptide ABC transporter, periplasmic-binding protein	SapA	NO	NO	NO	YES	1		NO	NO	NO	NO	0		NO	NO	0
NT01PM0987	PM0916	dehydrogenase	unknown	NO	NO	NO	YES	1		NO	NO	NO	NO	0		NO	NO	0
NT01PM0998	-	-	-	YES	NO	NO	NO	1		NO	NO	NO	NO	0		YES	YES	2
NT01PM1002	PM0928	membrane-bound lytic transglycosylase A	unknown	YES	NO	NO	NO	1		NO	NO	NO	NO	0		NO	NO	0
NT01PM1005	PM0930	fructose-1,6-bisphosphatase	Fbp	NO	NO	NO	NO	0		NO	YES	NO	NO	1		NO	NO	0
NT01PM1006	-	-	-	NO	NO	NO	NO	0		NO	NO	NO	YES	1		NO	NO	0
NT01PM1007	PM0931	LppA, putative	unknown	NO	NO	NO	NO	0		NO	NO	NO	NO	0		NO	YES	1
NT01PM1010	PM0934	conserved hypothetical protein	unknown	NO	NO	NO	NO	0		YES	NO	NO	NO	1		NO	NO	0
NT01PM1023	PM0946	conserved hypothetical protein	unknown	NO	NO	NO	NO	0		NO	YES	NO	YES	2		NO	NO	0
NT01PM1027	PM0950	conserved hypothetical protein	unknown	NO	NO	NO	YES	1		NO	NO	NO	NO	0		NO	NO	0
NT01PM1030	PM0953	afuA protein	AfuA_1	NO	NO	NO	NO	0		NO	YES	NO	NO	1		NO	NO	0
NT01PM1032	PM0955	afuA protein	AfuA_3	NO	NO	YES	NO	1		NO	YES	NO	NO	1		NO	NO	0
NT01PM1033	PM0956	iron(III) ABC transporter, permease protein	AfuB_1	NO	NO	NO	NO	0		YES	NO	NO	NO	1		NO	NO	0
NT01PM1041	PM0964	conserved hypothetical protein	unknown	NO	NO	NO	YES	1		NO	NO	NO	NO	0		NO	NO	0
NT01PM1044	PM0966	outer membrane protein	Pal	YES	YES	YES	NO	3		NO	YES	NO	NO	1		YES	YES	2
NT01PM1045	PM0967	colicin tolerance protein	TolB	NO	NO	YES	NO	1		YES	NO	NO	YES	2		NO	NO	0
NT01PM1047	PM0969	colicin transport protein	TolR	NO	NO	NO	NO	0		YES	NO	NO	NO	1		NO	NO	0
NT01PM1050	PM0972	conserved hypothetical protein	unknown	NO	NO	NO	NO	0		YES	NO	NO	NO	1		NO	NO	0
NT01PM1059	PM0979	lipoprotein, putative	unknown	NO	NO	NO	NO	0		YES	NO	NO	NO	1		YES	YES	2
NT01PM1062	PM0982	lipoprotein, putative	unknown	NO	NO	NO	NO	0		NO	NO	NO	NO	0		YES	YES	2
NT01PM1066	PM0986	hypothetical protein	unknown	NO	NO	NO	NO	0		YES	NO	NO	NO	1		NO	NO	0
NT01PM1071	PM0991	ribonuclease E	Rne	NO	NO	NO	NO	0		NO	YES	NO	NO	1		NO	NO	0
NT01PM1078	PM0997	HlyD family secretion protein, putative	unknown	NO	NO	NO	NO	0		NO	YES	NO	NO	1		NO	NO	0
NT01PM1079	PM0998	hypothetical protein	unknown	YES	YES	YES	YES	4		YES	YES	YES	YES	4		NO	NO	0
NT01PM1082	PM1000	neuraminidase	unknown	NO	NO	YES	YES	2		YES	YES	YES	YES	4		NO	NO	0
NT01PM1084	PM1002	visC protein	VisC	NO	NO	NO	NO	0		NO	NO	NO	NO	0		YES	NO	1
NT01PM1088	PM1005	hypothetical protein	unknown	NO	NO	NO	NO	0		YES	NO	NO	NO	1		NO	NO	0
NT01PM1099	PM1016	putative polysaccharide export protein wza precursor	Wza	YES	YES	YES	NO	3		YES	YES	NO	YES	3		YES	YES	2
NT01PM1108	-	-	-	NO	NO	NO	NO	0		NO	NO	NO	YES	1		NO	NO	0
NT01PM1109	PM1025	outer membrane protein	Opa	YES	YES	YES	YES	4		YES	YES	YES	YES	4		NO	NO	0
NT01PM1117	PM1032	apolipoprotein N-acyltransferase	CutE	NO	NO	NO	NO	0		YES	NO	NO	NO	1		NO	NO	0
NT01PM1131	PM1044	lipoprotein, putative	unknown	NO	NO	NO	NO	0		NO	NO	NO	NO	0		YES	YES	2
NT01PM1136	PM1049	Integral membrane protein domain protein	unknown	NO	NO	NO	NO	0		YES	NO	NO	NO	1		NO	NO	0
NT01PM1137	PM1050	lipoprotein, putative	unknown	YES	NO	NO	NO	1		NO	YES	NO	YES	2		YES	YES	2
NT01PM1147	PM1060	conserved hypothetical protein	unknown	NO	NO	NO	NO	0		NO	NO	NO	NO	0		YES	YES	2
NT01PM1151	PM1064	lipoprotein e precursor	unknown	YES	NO	NO	NO	1		NO	YES	NO	YES	2		YES	YES	2
NT01PM1157	PM1069	outer membrane protein P1	FadL	YES	YES	YES	YES	4		YES	YES	YES	YES	4		NO	NO	0
NT01PM1161	PM1073	lipoprotein, putative	unknown	NO	NO	NO	NO	0		NO	NO	NO	NO	0		YES	YES	2
NT01PM1165	PM1077	P27, putative	unknown	NO	NO	NO	YES	1		NO	NO	NO	NO	0		NO	YES	1
NT01PM1170	PM1081	putative outer-membrane receptor protein	unknown	YES	YES	YES	YES	4		NO	YES	YES	NO	2		NO	NO	0
NT01PM1173	-	-	-	NO	NO	NO	NO	0		NO	NO	NO	YES	1		NO	NO	0
NT01PM1176	PM1086	Hin recombinational enhancer binding protein	Fis	NO	NO	NO	NO	0		NO	NO	NO	YES	1		NO	NO	0
NT01PM1181	PM1090	conserved hypothetical protein	unknown	NO	NO	NO	NO	0		YES	NO	NO	NO	1		NO	NO	0
NT01PM1203	PM1113	TPR Domain domain protein	unknown	NO	NO	NO	NO	0		NO	NO	YES	NO	1		NO	NO	0
NT01PM1207	-	-	-	NO	NO	NO	NO	0		YES	NO	NO	NO	1		NO	NO	0
NT01PM1221	PM1131	putative permease per	PerM	NO	NO	NO	NO	0		YES	NO	NO	NO	1		NO	NO	0
NT01PM1222	PM1132	acriflavine resistance protein	AcrB	NO	NO	NO	NO	0		YES	NO	NO	NO	1		NO	NO	0
NT01PM1224	PM1134	conserved hypothetical protein	unknown	NO	NO	YES	NO	1		NO	YES	NO	NO	1		NO	NO	0
NT01PM1244	PM1154	deoxyuridinetriphosphatase	Dut	NO	NO	NO	NO	0		NO	NO	NO	YES	1		NO	NO	0
NT01PM1251	PM1161	chromosomal replication initiator protein DnaA	DnaA	NO	NO	NO	YES	1		NO	NO	NO	NO	0		NO	NO	0
NT01PM1261	PM1171	conserved hypothetical protein TIGR00156	unknown	NO	NO	NO	NO	0		NO	NO	NO	YES	1		NO	NO	0
NT01PM1262	PM1172	conserved hypothetical protein	unknown	NO	NO	NO	NO	0		YES	NO	NO	NO	1		NO	NO	0
NT01PM1266	PM1176	lipoprotein, putative	unknown	YES	NO	NO	NO	1		YES	NO	NO	YES	2		YES	YES	2
NT01PM1267	PM1177	ribosomal protein L9	RpL9	NO	NO	NO	NO	0		NO	NO	NO	YES	1		NO	NO	0
NT01PM1274	PM1184	conserved hypothetical protein	unknown	NO	NO	NO	NO	0		YES	NO	NO	NO	1		NO	NO	0
NT01PM1279	PM1189	hypothetical protein	unknown	NO	NO	NO	NO	0		YES	NO	NO	NO	1		NO	NO	0
NT01PM1280	PM1190	conserved hypothetical protein	unknown	NO	NO	NO	NO	0		NO	NO	NO	NO	0		NO	YES	1
NT01PM1283	PM1193	UDP-sugar hydrolase	UshA	YES	NO	NO	YES	2		NO	NO	NO	NO	0		NO	NO	0
NT01PM1298	PM1208	survival protein sura precursor	SurA	NO	NO	NO	NO	0		NO	NO	NO	YES	1		NO	NO	0
NT01PM1302	PM1212	mercuric ion transport protein	MerT	NO	NO	NO	NO	0		YES	NO	NO	NO	1		NO	NO	0
NT01PM1305	PM1215	rare lipoprotein B, putative	unknown	YES	NO	NO	NO	1		NO	NO	NO	NO	0		YES	YES	2
NT01PM1315	PM1225	competence protein E	ComE	YES	YES	YES	YES	4		YES	YES	NO	NO	2		NO	NO	0
NT01PM1316	PM1226	competence protein d, putative	ComD	NO	NO	NO	YES	1		NO	NO	NO	NO	0		NO	NO	0
NT01PM1320	PM1230	penicillin-binding protein (ponA)	PonA	NO	NO	NO	NO	0		NO	NO	NO	NO	0		YES	NO	1
NT01PM1339	PM1249	hypothetical protein	unknown	NO	NO	NO	NO	0		NO	NO	NO	YES	1		NO	NO	0
NT01PM1344	PM1254	lipoprotein, putative	unknown	NO	NO	NO	NO	0		YES	NO	NO	NO	1		YES	NO	1
NT01PM1349	-	-	-	NO	NO	NO	NO	0		YES	NO	NO	NO	1		NO	NO	0
NT01PM1353	PM1262	hydroxyethylthiazole kinase	ThiM	NO	NO	NO	YES	1		NO	NO	NO	NO	0		NO	NO	0
NT01PM1360	PM1267	lipoprotein, putative	unknown	NO	NO	NO	NO	0		NO	NO	NO	NO	0		YES	NO	1
NT01PM1368	PM1275	xylose transport permease protein xylh	RbsC	NO	NO	NO	NO	0		YES	NO	NO	NO	1		NO	NO	0
NT01PM1370	PM1277	conserved hypothetical protein	unknown	NO	NO	NO	NO	0		YES	NO	NO	NO	1		NO	NO	0
NT01PM1374	PM1281	rarD protein	RarD	NO	NO	NO	NO	0		YES	NO	NO	NO	1		NO	NO	0
NT01PM1375	PM1282	outer membrane hemin receptor, putative	unknown	YES	YES	YES	YES	4		NO	YES	YES	YES	3		NO	NO	0
NT01PM1388	PM1292	NupC family protein	unknown	NO	NO	NO	NO	0		YES	NO	NO	NO	1		NO	NO	0
NT01PM1390	PM1294	Heptosyltransferase family	unknown	NO	NO	NO	YES	1		NO	NO	NO	NO	0		NO	NO	0
NT01PM1391	PM1295	hypothetical protein	unknown	NO	NO	NO	NO	0		NO	NO	NO	YES	1		NO	NO	0
NT01PM1394	PM1298	ribosomal protein L19	RpL19	NO	NO	NO	NO	0		NO	NO	NO	YES	1		NO	NO	0
NT01PM1403	PM1307	Periplasmic binding protein family	unknown	NO	NO	NO	NO	0		NO	NO	NO	YES	1		NO	NO	0
NT01PM1404	PM1308	ABC transporter, permease protein	HemU	NO	NO	NO	NO	0		NO	NO	NO	NO	0		YES	NO	1
NT01PM1410	PM1314	YGGT family family	unknown	NO	NO	NO	NO	0		YES	NO	NO	NO	1		NO	NO	0
NT01PM1417	PM1321	membrane-bound lytic murein transglycosylase C	MltC	YES	NO	YES	YES	3		NO	NO	NO	NO	0		YES	YES	2
NT01PM1420	-	-	-	NO	NO	NO	NO	0		YES	NO	NO	NO	1		NO	NO	0
NT01PM1421	PM1323	lipoprotein, putative	unknown	YES	NO	YES	NO	2		YES	YES	NO	YES	3		YES	YES	2
NT01PM1425	PM1327	ribose ABC transporter	RbsC_3	NO	NO	NO	NO	0		YES	NO	NO	NO	1		NO	NO	0
NT01PM1426	PM1328	outer membrane protein, 48 kDa	NqrA	NO	NO	NO	NO	0		NO	YES	NO	NO	1		NO	NO	0
NT01PM1428	PM1330	putative Na(+)-translocating NADH-ubiquinone reductase subunit C	NqrC	NO	NO	NO	NO	0		NO	YES	NO	YES	2		YES	YES	2
NT01PM1430	PM1332	NqrE	NqrE	NO	NO	NO	NO	0		YES	NO	NO	NO	1		NO	NO	0
NT01PM1433	PM1334	lipoprotein, putative	ApbE	YES	NO	NO	NO	1		NO	NO	NO	NO	0		YES	YES	2
NT01PM1436	PM1337	cation-efflux system membrane protein	CzcD	NO	NO	NO	NO	0		YES	NO	NO	NO	1		NO	NO	0
NT01PM1449	PM1349	FkbP-type peptidyl-prolyl cis-trans isomerase	SlyD	NO	NO	NO	NO	0		NO	YES	NO	YES	2		NO	NO	0
NT01PM1478	PM1378	ribose ABC transporter	RbsC	NO	NO	NO	NO	0		YES	NO	NO	NO	1		NO	NO	0
NT01PM1496	PM1396	ribosomal protein L15	RpL15	NO	NO	NO	NO	0		NO	NO	NO	YES	1		NO	NO	0
NT01PM1499	PM1400	Ribosomal protein L6	RpL6	NO	NO	NO	NO	0		NO	NO	NO	YES	1		NO	NO	0
NT01PM1506	PM1407	ribosomal protein L29	RpL29	NO	NO	NO	NO	0		NO	NO	NO	YES	1		NO	NO	0
NT01PM1528	PM1426	phospholipase A	PldA	YES	YES	YES	YES	4		NO	YES	YES	YES	3		NO	NO	0
NT01PM1530	PM1428	TonB-dependent receptor	unknown	YES	YES	YES	YES	4		NO	YES	YES	NO	2		NO	NO	0
NT01PM1546	PM1444	glycerophosphodiester phosphodiesterase	GlpQ	YES	YES	NO	NO	2		NO	NO	NO	NO	0		YES	YES	2
NT01PM1551	PM1449	hypothetical protein	unknown	NO	NO	NO	NO	0		NO	YES	NO	YES	2		NO	NO	0
NT01PM1553	PM1451	acetyl esterase, putative	XynC	NO	NO	YES	NO	1		NO	YES	NO	NO	1		NO	NO	0
NT01PM1554	PM1452	GPR1/FUN34/yaaH family family	unknown	NO	NO	NO	NO	0		YES	NO	NO	NO	1		NO	NO	0
NT01PM1556	-	-	-	NO	NO	NO	NO	0		NO	NO	NO	YES	1		NO	NO	0
NT01PM1574	-	-	-	NO	NO	NO	NO	0		NO	NO	NO	YES	1		NO	NO	0
NT01PM1585	PM1478	hypothetical protein	unknown	NO	NO	NO	NO	0		YES	NO	NO	NO	1		NO	NO	0
NT01PM1594	PM1487	conserved hypothetical protein	unknown	NO	NO	NO	NO	0		YES	NO	NO	NO	1		NO	NO	0
NT01PM1596	PM1489	ATP synthase F0, subunit c	AtpE	NO	NO	NO	NO	0		YES	NO	NO	NO	1		NO	NO	0
NT01PM1599	PM1492	ATP synthase F1, alpha subunit	AtpA	NO	NO	NO	NO	0		NO	YES	NO	NO	1		NO	NO	0
NT01PM1600	PM1493	ATP synthase gamma subunit	AtpG	NO	NO	NO	NO	0		YES	YES	NO	NO	2		NO	NO	0
NT01PM1601	PM1494	ATP synthase F1, beta subunit	AtpD	NO	NO	NO	NO	0		NO	YES	NO	NO	1		NO	NO	0
NT01PM1608	-	-	-	NO	NO	NO	NO	0		NO	NO	YES	NO	1		NO	NO	0
NT01PM1611	PM1501	lipoprotein	VacJ	YES	NO	NO	NO	1		YES	NO	NO	NO	1		YES	YES	2
NT01PM1615	PM1505	carbamoyl phosphate synthase large subunit	CarB	NO	NO	NO	NO	0		NO	NO	NO	NO	0		YES	NO	1
NT01PM1619	PM1507	Peptidase family M23/M37 domain protein	unknown	NO	NO	YES	NO	1		NO	NO	NO	YES	1		NO	NO	0
NT01PM1621	PM1509	lipoprotein, putative	unknown	YES	NO	NO	NO	1		NO	NO	NO	NO	0		YES	YES	2
NT01PM1627	PM1514	outer membrane lipoprotein PlpE, putative	unknown	NO	NO	NO	NO	0		NO	YES	NO	NO	1		YES	YES	2
NT01PM1628	PM1515	conserved hypothetical protein	unknown	NO	NO	YES	YES	2		NO	YES	YES	YES	3		NO	NO	0
NT01PM1630	PM1517	outer membrane lipoprotein PlpE, putative	PlpE	NO	NO	YES	NO	1		YES	YES	NO	YES	3		YES	YES	2
NT01PM1631	PM1518	outer membrane lipoprotein PlpE, putative	PlpP	NO	NO	NO	NO	0		NO	NO	NO	NO	0		YES	YES	2
NT01PM1652	PM1538	type I restriction/modification specificity protein	HsdA	NO	NO	YES	NO	1		NO	YES	NO	NO	1		NO	NO	0
NT01PM1653	PM1539	hypothetical protein	unknown	NO	NO	YES	NO	1		NO	YES	NO	NO	1		NO	NO	0
NT01PM1658	PM1543	hypothetical protein	unknown	YES	YES	YES	YES	4		YES	YES	YES	YES	4		NO	NO	0
NT01PM1663	-	-	-	NO	NO	NO	NO	0		YES	NO	NO	NO	1		NO	NO	0
NT01PM1669	-	-	-	NO	NO	NO	NO	0		YES	NO	NO	NO	1		NO	NO	0
NT01PM1677	-	-	-	NO	NO	NO	NO	0		NO	NO	NO	YES	1		NO	NO	0
NT01PM1678	-	-	-	NO	NO	NO	NO	0		YES	NO	NO	YES	2		NO	NO	0
NT01PM1686	PM1566	conserved hypothetical protein	unknown	NO	NO	NO	YES	1		NO	NO	NO	NO	0		NO	NO	0
NT01PM1690	PM1570	MapA protein	Hsf_2	YES	NO	NO	YES	2		YES	YES	YES	YES	4		NO	NO	0
NT01PM1701	PM1578	lipoprotein, putative	unknown	NO	NO	NO	YES	1		NO	YES	NO	YES	2		NO	YES	1
NT01PM1702	PM1579	hypothetical protein	unknown	NO	NO	NO	YES	1		NO	NO	NO	YES	1		NO	NO	0
NT01PM1706	PM1583	hypothetical protein	unknown	NO	NO	NO	YES	1		NO	NO	NO	NO	0		NO	NO	0
NT01PM1714	PM1590	peptidase E, putative	unknown	NO	NO	NO	NO	0		NO	NO	NO	YES	1		NO	NO	0
NT01PM1724	PM1600	organic solvent tolerance protein	Imp	YES	YES	YES	YES	4		NO	YES	YES	YES	3		NO	NO	0
NT01PM1726	-	-	-	NO	NO	NO	NO	0		NO	NO	NO	YES	1		NO	NO	0
NT01PM1739	-	-	-	YES	NO	NO	NO	1		NO	NO	NO	NO	0		YES	YES	2
NT01PM1740	PM1614	lipoprotein	NlpD	YES	NO	NO	NO	1		NO	YES	NO	YES	2		YES	YES	2
NT01PM1742	PM1616	YihY family protein	Rbn	NO	NO	NO	NO	0		YES	NO	NO	NO	1		NO	NO	0
NT01PM1743	PM1617	conserved hypothetical protein	unknown	NO	NO	NO	YES	1		NO	NO	NO	NO	0		NO	NO	0
NT01PM1744	PM1618	Lysine exporter protein	unknown	NO	NO	NO	NO	0		YES	NO	NO	NO	1		NO	NO	0
NT01PM1748	PM1622	TonB dependent receptor C-terminal region, putative	HasR	YES	YES	YES	YES	4		YES	YES	YES	YES	4		NO	NO	0
NT01PM1751	PM1623	conserved hypothetical protein	unknown	NO	NO	NO	NO	0		NO	NO	YES	YES	2		NO	NO	0
NT01PM1755	PM1627	acetolactate synthase isozyme II small subunit	IlvM	NO	NO	NO	NO	0		NO	NO	NO	YES	1		NO	NO	0
NT01PM1758	PM1630	crcB protein	CrcB	NO	NO	NO	NO	0		YES	NO	NO	NO	1		NO	NO	0
NT01PM1770	PM1643	conserved hypothetical transmembrane protein, putative	unknown	NO	NO	NO	NO	0		YES	NO	NO	NO	1		YES	NO	1
NT01PM1771	PM1644	TRAP dicarboxylate transporter- DctP subunit subfamily, putative	unknown	NO	NO	NO	NO	0		NO	YES	NO	NO	1		NO	NO	0
NT01PM1778	PM1651	TRAP dicarboxylate transporter- DctP subunit subfamily, putative	unknown	NO	NO	YES	NO	1		NO	YES	NO	YES	2		NO	NO	0
NT01PM1782	PM1656	conserved hypothetical protein	unknown	NO	NO	NO	NO	0		NO	NO	NO	YES	1		NO	NO	0
NT01PM1793	PM1665	conserved hypothetical protein TIGR00426, putative	unknown	NO	NO	NO	NO	0		YES	YES	NO	NO	2		NO	NO	0
NT01PM1796	PM1668	Domain of unknown function, putative	unknown	NO	NO	NO	NO	0		NO	NO	NO	YES	1		NO	NO	0
NT01PM1799	PM1671	D-3-phosphoglycerate dehydrogenase	SerA	NO	NO	NO	NO	0		NO	YES	NO	NO	1		NO	NO	0
NT01PM1807	PM1679	conserved hypothetical protein	unknown	NO	NO	NO	YES	1		NO	NO	NO	NO	0		NO	NO	0
NT01PM1808	PM1680	hypothetical protein	unknown	NO	NO	NO	NO	0		YES	NO	NO	NO	1		NO	NO	0
NT01PM1821	PM1691	Sec-independent periplasmic protein translocation protein subfamily	TatC	NO	NO	NO	NO	0		YES	NO	NO	NO	1		NO	NO	0
NT01PM1828	PM1698	Integral membrane protein domain protein	unknown	NO	NO	NO	NO	0		YES	NO	NO	NO	1		NO	NO	0
NT01PM1831	PM1701	integrase/recombinase	XerC	NO	NO	NO	NO	0		NO	NO	NO	YES	1		NO	NO	0
NT01PM1841	PM1707	Kelch motif domain protein	unknown	NO	NO	NO	NO	0		YES	NO	NO	YES	2		NO	NO	0
NT01PM1843	PM1709	TRAP dicarboxylate transporter- DctP subunit subfamily, putative	unknown	NO	NO	NO	YES	1		NO	NO	NO	NO	0		NO	NO	0
NT01PM1851	PM1717	conserved hypothetical protein	unknown	YES	YES	NO	YES	3		YES	YES	YES	YES	4		NO	NO	0
NT01PM1854	PM1720	lipoprotein, putative	unknown	YES	NO	NO	NO	1		NO	YES	NO	YES	2		YES	YES	2
NT01PM1865	PM1730	outer membrane lipoprotein 2 precurso	PlpB	YES	NO	NO	NO	1		NO	NO	NO	NO	0		YES	YES	2
NT01PM1868	PM1732	DNA-binding protein HU-alpha	HupA	NO	NO	NO	NO	0		NO	NO	NO	YES	1		NO	NO	0
NT01PM1873	PM1737	DNA-directed RNA polymerase, beta subunit	RpoB	NO	NO	NO	YES	1		NO	YES	NO	NO	1		NO	NO	0
NT01PM1881	PM1745	preprotein translocase SecE subunit	SecE	NO	NO	NO	NO	0		YES	NO	NO	NO	1		NO	NO	0
NT01PM1883	PM1747	pantothenate kinase	CoaA	NO	NO	YES	NO	1		NO	NO	NO	NO	0		NO	NO	0
NT01PM1888	PM1751	4-hydroxybenzoate octaprenyltransferase	UbiA	NO	NO	NO	NO	0		YES	NO	NO	NO	1		NO	NO	0
NT01PM1889	-	-	-	NO	NO	NO	NO	0		YES	NO	NO	NO	1		NO	NO	0
NT01PM1892	PM1754	anaerobic dimethyl sulfoxide reductase, chain A	DmsA	NO	NO	NO	YES	1		NO	NO	NO	NO	0		NO	NO	0
NT01PM1899	PM1761	Binding-protein-dependent transport systems inner membrane component domain protein	unknown	NO	NO	NO	NO	0		YES	NO	NO	NO	1		NO	NO	0
NT01PM1900	PM1762	Bacterial extracellular solute-binding protein domain protein	unknown	NO	NO	NO	NO	0		NO	NO	NO	NO	0		YES	YES	2
NT01PM1911	PM1771	hypothetical protein	unknown	NO	NO	NO	NO	0		NO	YES	NO	NO	1		NO	NO	0
NT01PM1912	PM1772	hypothetical protein	unknown	NO	NO	NO	NO	0		YES	YES	NO	YES	3		NO	NO	0
NT01PM1917	PM1777	terminase, small subunit	unknown	NO	NO	NO	NO	0		NO	NO	NO	YES	1		NO	NO	0
NT01PM1925	-	-	-	NO	NO	NO	NO	0		NO	NO	NO	YES	1		NO	NO	0
NT01PM1931	PM1789	RNA polymerase sigma-E factor	RpoE	NO	NO	NO	NO	0		NO	NO	NO	YES	1		NO	NO	0
NT01PM1933	PM1791	high-affinity choline transport protein	unknown	NO	NO	NO	NO	0		YES	NO	NO	NO	1		NO	NO	0
NT01PM1939	PM1796	1-phosphofructokinase	FruK	NO	NO	NO	NO	0		NO	NO	NO	YES	1		NO	NO	0
NT01PM1941	PM1798	lipoprotein, putative	unknown	YES	NO	NO	NO	1		NO	NO	NO	NO	0		YES	YES	2
NT01PM1946	PM1802	conserved hypothetical protein	unknown	NO	NO	NO	NO	0		NO	NO	NO	YES	1		NO	NO	0
NT01PM1949	PM1805	P27, putative	unknown	NO	NO	NO	NO	0		NO	NO	NO	NO	0		NO	YES	1
NT01PM1953	PM1808	conserved hypothetical protein	unknown	NO	YES	NO	NO	1		NO	YES	YES	YES	3		NO	NO	0
NT01PM1954	PM1809	conserved hypothetical protein	unknown	NO	YES	YES	NO	2		NO	YES	YES	YES	3		NO	NO	0
NT01PM1955	-	-	-	NO	NO	NO	NO	0		YES	NO	NO	NO	1		NO	NO	0
NT01PM1957	PM1811	adenylate cyclase	CyaA	NO	NO	YES	NO	1		NO	NO	NO	NO	0		NO	NO	0
NT01PM1960	PM1814	uroporphyrin-III C-methyltransferase	HemX	NO	NO	YES	NO	1		NO	YES	NO	YES	2		NO	NO	0
NT01PM1965	PM1819	SrfB	unknown	NO	YES	NO	YES	2		NO	NO	NO	NO	0		NO	NO	0
NT01PM1968	PM1822	serine/threonine protein kinase PpkA	PpkA	NO	NO	NO	YES	1		NO	YES	NO	NO	1		NO	NO	0
NT01PM1971	PM1825	conserved hypothetical protein	unknown	NO	NO	NO	NO	0		NO	YES	NO	NO	1		NO	NO	0
NT01PM1972	PM1826	kinesin-C, putative	unknown	YES	NO	NO	YES	2		NO	YES	NO	YES	2		YES	YES	2
NT01PM1973	PM1827	superfast myosin heavy chain, putative	unknown	NO	NO	NO	NO	0		NO	NO	NO	NO	0		YES	YES	2
NT01PM1996	PM1850	conserved hypothetical protein	unknown	NO	NO	NO	YES	1		NO	NO	NO	NO	0		NO	NO	0
NT01PM2001	PM1855	conserved hypothetical protein	unknown	NO	NO	NO	NO	0		YES	YES	NO	NO	2		NO	NO	0
NT01PM2020	PM1872	CTP synthase	PyrG	NO	NO	NO	YES	1		NO	NO	NO	NO	0		NO	NO	0
NT01PM2025	PM1877	orotate phosphoribosyltransferase	PyrE	NO	NO	NO	NO	0		NO	NO	NO	YES	1		NO	NO	0
NT01PM2033	PM1884	conserved hypothetical protein	unknown	NO	NO	NO	NO	0		NO	YES	NO	YES	2		NO	NO	0
NT01PM2035	PM1886	small protein A, putative	unknown	YES	NO	NO	NO	1		NO	NO	NO	NO	0		YES	YES	2
NT01PM2038	PM1889	conserved hypothetical integral membrane protein subfamily	unknown	NO	NO	NO	NO	0		YES	NO	NO	NO	1		NO	NO	0
NT01PM2048	PM1897	lipoprotein, putative	unknown	YES	NO	NO	NO	1		NO	NO	NO	NO	0		YES	YES	2
NT01PM2049	PM1898	fkbp-type 22 kd peptidyl-prolyl cis-trans isomerase	FklB	NO	YES	NO	NO	1		NO	YES	NO	YES	2		NO	NO	0
NT01PM2056	PM1905	carbonic anhydrase precurso	Cah	NO	NO	NO	NO	0		NO	NO	NO	NO	0		YES	YES	2
NT01PM2072	-	-	-	NO	NO	NO	NO	0		YES	NO	NO	NO	1		NO	NO	0
NT01PM2076	PM1924	penicillin-binding protein 2	Pbp2	NO	NO	YES	YES	2		NO	NO	NO	NO	0		NO	NO	0
NT01PM2078	PM1926	lipoprotein, putative	unknown	YES	NO	YES	NO	2		NO	NO	NO	NO	0		NO	NO	0
NT01PM2079	PM1927	penicillin-binding protein 5	DacA	NO	NO	NO	NO	0		NO	NO	NO	YES	1		NO	NO	0
NT01PM2083	PM1931	F200	unknown	NO	NO	NO	NO	0		YES	NO	NO	NO	1		NO	NO	0
NT01PM2084	-	-	-	NO	NO	NO	NO	0		NO	NO	NO	YES	1		NO	NO	0
NT01PM2089	PM1936	hypothetical protein	unknown	NO	NO	NO	NO	0		YES	NO	NO	NO	1		NO	NO	0
NT01PM2091	-	-	-	NO	NO	NO	NO	0		NO	NO	NO	YES	1		NO	NO	0
NT01PM2093	PM1939	lipoprotein, putative	unknown	NO	NO	NO	NO	0		NO	NO	NO	NO	0		YES	NO	1
NT01PM2095	-	-	-	NO	NO	NO	NO	0		YES	NO	NO	YES	2		NO	NO	0
NT01PM2096	-	-	-	NO	NO	NO	NO	0		YES	NO	NO	NO	1		NO	NO	0
NT01PM2098	PM1942	gepB, putative	unknown	NO	NO	NO	NO	0		YES	NO	NO	NO	1		NO	NO	0
NT01PM2108	PM1951	excinuclease ABC, subunit A	UvrA	NO	NO	NO	NO	0		NO	YES	NO	NO	1		NO	NO	0
NT01PM2114	PM1956	rod shape-determining protein MreC	MreC	NO	NO	YES	NO	1		YES	YES	NO	NO	2		NO	NO	0
NT01PM2115	PM1957	rod shape-determining protein	MreD	NO	NO	NO	NO	0		YES	NO	NO	NO	1		NO	NO	0
NT01PM2122	-	-	-	NO	NO	NO	NO	0		YES	NO	NO	NO	1		NO	NO	0
NT01PM2127	PM1968	sorbitol-6-phosphate dehydrogenase	FabG	NO	NO	YES	NO	1		NO	YES	NO	YES	2		NO	NO	0
NT01PM2131	PM1973	conserved hypothetical protein	unknown	NO	NO	YES	NO	1		YES	YES	NO	NO	2		NO	NO	0
NT01PM2137	PM1979	peptidyl-prolyl cis-trans isomerase	PpiD	NO	YES	YES	NO	2		NO	YES	NO	YES	2		NO	NO	0
NT01PM2138	PM1980	probable outer membrane protein, putative	IbeB	YES	YES	YES	NO	3		NO	YES	NO	YES	2		YES	YES	2
NT01PM2139	PM1981	probable permease of ABC transporter	unknown	NO	NO	NO	NO	0		YES	NO	NO	NO	1		NO	NO	0
NT01PM2141	PM1983	HlyD family secretion protein, putative	unknown	NO	NO	YES	NO	1		NO	YES	NO	YES	2		YES	NO	1
NT01PM2149	PM1990	CDP-diglyceride synthetase	CdsA	NO	NO	NO	NO	0		YES	NO	NO	NO	1		NO	NO	0
NT01PM2151	PM1992	outer membrane antigen Oma87	unknown	YES	YES	YES	YES	4		YES	YES	YES	YES	4		NO	NO	0
NT01PM2152	PM1993	export factor homolog (skp)	Skp	YES	YES	YES	NO	3		YES	YES	NO	NO	2		NO	NO	0
NT01PM2167	PM2008	fimbrial biogenesis and twitching motility protein, putative	unknown	NO	NO	NO	NO	0		NO	NO	NO	NO	0		YES	YES	2
NT01PM2168	PM2009	conserved hypothetical protein	unknown	YES	NO	YES	NO	2		YES	YES	NO	NO	2		NO	NO	0
NT01PM2171	PM2012	conserved hypothetical protein	unknown	NO	NO	YES	NO	1		NO	YES	NO	YES	2		NO	NO	0
NT01PMA0003	sulII-2	SulII	SulII	NO	NO	NO	NO	0		NO	NO	NO	YES	1		NO	NO	0
		Total number of positive predicted proteins		70	49	91	79			168	130	40	155			73	69
