# Supplementary material for: Predicting the outer membrane proteome of Pasteurella multocida based on consensus prediction enhanced by results integration and manual confirmation
Source: BMC Bioinformatics. 2012 Apr 27;13:63. doi: 10.1186/1471-2105-13-63 (PMC3403877; doi:10.1186/1471-2105-13-63)
Supplement: Additional file 2 — Proteins predicted from the porcine strain genome of P. multocida using 10 bioinformatic predictors. 439 proteins were predicted using 10 bioinformatic predictors classified into three groups (four subcellular localization predictors, four transmembrane β-barrel protein predictors and two lipoprotein predictors) from the genome of porcine P. multocida strain 3480. "YES" indicates positive OMP prediction and "NO" indicates negative OMP prediction. The total number of positive predictions of each protein is summarized in the last column of each predictor group. The total number of positive predictions of each predictor is summarized in the last row. "-" represents unannotated genes. [file 1471-2105-13-63-S2.XLS]

## Sheet: Sheet1
Additional file 2: Proteins predicted from porcine strain genome.
439 proteins were predicted using 10 bioinformatic predictors classified into three groups (four subcellular localization predictors, four transmembrane β-barrel protein predictors and two lipoprotein predictors) from the genome of porcine P. multocida strain 3480. "YES" indicates positive OMP prediction and "NO" for non-OMPs prediction. Total number of positive prediction of each protein is summ…
Gene Locus	PA	PSORTb	CELLO	SOSUI-GramN	SUM		TMBHunt	TMBETADISC-RBF	BOMP	MCMBB	SUM		LIPO	LIPOP	SUM
PMpPor0169 Translation: 142131..143576 (direct), 482 amino acids	NO	NO	YES	NO	1		NO	NO	NO	NO	0		NO	NO	0
PMpPor0181 Translation: 150988..151806 (reverse), 273 amino acids	NO	NO	YES	NO	1		NO	NO	NO	NO	0		NO	NO	0
PMpPor0281 Translation: 265654..266691 (direct), 346 amino acids	NO	NO	YES	NO	1		NO	NO	NO	NO	0		NO	NO	0
PMpPor0357 Translation: 351598..352632 (reverse), 345 amino acids	NO	NO	YES	NO	1		NO	NO	NO	NO	0		NO	NO	0
PMpPor0482 Translation: 486568..487071 (direct), 168 amino acids	NO	NO	YES	NO	1		NO	NO	NO	NO	0		NO	NO	0
PMpPor0556 Translation: 569143..570576 (reverse), 478 amino acids	NO	NO	YES	NO	1		NO	NO	NO	NO	0		NO	NO	0
PMpPor0566 Translation: 586858..589044 (direct), 729 amino acids	NO	NO	YES	NO	1		NO	NO	NO	NO	0		NO	NO	0
PMpPor0696 Translation: 734266..735603 (direct), 446 amino acids	NO	NO	YES	NO	1		NO	NO	NO	NO	0		NO	NO	0
PMpPor1219 Translation: 1309715..1310293 (direct), 193 amino acids	NO	NO	YES	NO	1		NO	NO	NO	NO	0		NO	NO	0
PMpPor1257 Translation: 1346557..1348362 (reverse), 602 amino acids	NO	NO	YES	NO	1		NO	NO	NO	NO	0		NO	NO	0
PMpPor1275 Translation: 1362843..1363730 (reverse), 296 amino acids	NO	NO	YES	NO	1		NO	NO	NO	NO	0		NO	NO	0
PMpPor1338 Translation: 1431338..1434127 (reverse), 930 amino acids	NO	NO	YES	NO	1		NO	NO	NO	NO	0		NO	NO	0
PMpPor1635 Translation: 1734853..1737369 (direct), 839 amino acids	NO	NO	YES	NO	1		NO	NO	NO	NO	0		NO	NO	0
PMpPor1693 Translation: 1796819..1799764 (direct), 982 amino acids	NO	NO	YES	NO	1		NO	NO	NO	NO	0		NO	NO	0
PMpPor1696 Translation: 1801832..1802782 (reverse), 317 amino acids	NO	NO	YES	NO	1		NO	NO	NO	NO	0		NO	NO	0
PMpPor1819 Translation: 1926112..1926921 (reverse), 270 amino acids	NO	NO	YES	NO	1		NO	NO	NO	NO	0		NO	NO	0
PMpPor0002p Translation: 910..1761 (direct), 284 amino acids	NO	NO	NO	NO	0		NO	NO	NO	YES	1		NO	NO	0
PMpPor0004p Translation: 2785..2904 (direct), 40 amino acids	NO	NO	NO	NO	0		NO	NO	NO	YES	1		NO	NO	0
PMpPor0012 Translation: 12795..14093 (reverse), 433 amino acids	NO	NO	NO	NO	0		NO	YES	NO	NO	1		NO	NO	0
PMpPor0013 Translation: 14059..15357 (reverse), 433 amino acids	NO	NO	NO	NO	0		NO	NO	NO	NO	0		YES	NO	1
PMpPor0018 Translation: 17720..19054 (direct), 445 amino acids	YES	YES	YES	NO	3		YES	NO	NO	NO	1		NO	NO	0
PMpPor0028 Translation: 27339..27842 (reverse), 168 amino acids	YES	NO	NO	NO	1		NO	NO	NO	NO	0		YES	YES	2
PMpPor0031 Translation: 31050..31403 (reverse), 118 amino acids	NO	NO	NO	NO	0		YES	NO	NO	NO	1		NO	NO	0
PMpPor0035 Translation: 34420..35352 (reverse), 311 amino ac	NO	NO	NO	NO	0		NO	NO	NO	YES	1		NO	NO	0
PMpPor0051 Translation: 47336..48985 (reverse), 550 amino acids	YES	NO	NO	YES	2		NO	NO	NO	NO	0		NO	NO	0
PMpPor0054 Translation: 51133..51903 (direct), 257 amino acids	NO	NO	NO	NO	0		NO	NO	NO	NO	0		NO	YES	1
PMpPor0055 Translation: 51998..52468 (reverse), 157 amino acids	NO	NO	NO	NO	0		YES	NO	NO	NO	1		NO	NO	0
PMpPor0060 Translation: 55844..56647 (reverse), 268 amino acids	NO	NO	NO	NO	0		YES	NO	NO	NO	1		NO	NO	0
PMpPor0067 Translation: 63103..63552 (direct), 150 amino aci	NO	NO	NO	NO	0		NO	NO	NO	YES	1		NO	NO	0
PMpPor0068 Translation: 63695..64069 (reverse), 125 amino acids	YES	NO	NO	NO	1		NO	NO	NO	YES	1		YES	YES	2
PMpPor0071 Translation: 67711..68556 (reverse), 282 amino acids	NO	NO	NO	NO	0		YES	NO	NO	NO	1		NO	NO	0
PMpPor0072 Translation: 68753..69124 (direct), 124 amino aci	NO	NO	NO	NO	0		NO	NO	NO	YES	1		NO	NO	0
PMpPor0082 Translation: 77276..78631 (direct), 452 amino acids	NO	NO	NO	YES	1		NO	NO	NO	NO	0		NO	NO	0
PMpPor0089 Translation: 83256..83711 (reverse), 152 amino ac	NO	NO	NO	NO	0		NO	NO	NO	YES	1		NO	NO	0
PMpPor0104 Translation: 95204..96211 (direct), 336 amino acids	NO	YES	YES	NO	2		NO	YES	NO	NO	1		NO	NO	0
PMpPor0111 Translation: 102295..103506 (direct), 404 amino acids	NO	NO	YES	NO	1		NO	YES	NO	NO	1		NO	NO	0
PMpPor0113 Translation: 103987..104436 (direct), 150 amino acids	NO	NO	NO	NO	0		YES	NO	NO	NO	1		NO	NO	0
PMpPor0115 Translation: 107145..108209 (reverse), 355 amino acids	NO	NO	NO	NO	0		YES	NO	NO	NO	1		NO	NO	0
PMpPor0134 Translation: 122422..122874 (reverse), 151 amino	NO	NO	NO	NO	0		NO	NO	NO	YES	1		NO	NO	0
PMpPor0140 Translation: 124835..125134 (reverse), 100 amino acids	NO	NO	NO	YES	1		NO	NO	NO	NO	0		YES	NO	1
PMpPor0141 Translation: 125201..125512 (direct), 104 amino acids	NO	NO	NO	NO	0		YES	NO	NO	NO	1		NO	NO	0
PMpPor0145 Translation: 127814..128005 (reverse), 64 amino a	NO	NO	NO	NO	0		NO	NO	NO	YES	1		NO	NO	0
PMpPor0149 Translation: 130938..131624 (reverse), 229 amino	NO	NO	NO	NO	0		NO	NO	NO	YES	1		NO	NO	0
PMpPor0150 Translation: 131752..131961 (direct), 70 amino ac	NO	NO	NO	NO	0		NO	YES	NO	YES	2		NO	NO	0
PMpPor0153 Translation: 133219..133572 (direct), 118 amino acids	NO	NO	NO	NO	0		NO	NO	YES	NO	1		NO	NO	0
PMpPor0165 Translation: 139365..139646 (direct), 94 amino acids	NO	NO	NO	NO	0		NO	NO	NO	NO	0		YES	YES	2
PMpPor0171 Translation: 144516..145862 (direct), 449 amino acids	NO	NO	NO	NO	0		NO	YES	NO	NO	1		NO	NO	0
PMpPor0172 Translation: 145862..146296 (direct), 145 amino a	NO	NO	NO	NO	0		NO	NO	NO	YES	1		NO	NO	0
PMpPor0173 Translation: 146308..147306 (direct), 333 amino a	NO	NO	YES	NO	1		NO	NO	NO	YES	1		NO	NO	0
PMpPor0177 Translation: 148889..149260 (direct), 124 amino acids	NO	NO	NO	NO	0		YES	YES	NO	YES	3		NO	NO	0
PMpPor0178 Translation: 149272..149754 (direct), 161 amino a	NO	NO	YES	NO	1		NO	YES	NO	YES	2		NO	NO	0
PMpPor0183 Translation: 153021..155465 (direct), 815 amino a	NO	NO	NO	NO	0		NO	YES	NO	YES	2		NO	NO	0
PMpPor0185 Translation: 155816..155929 (direct), 38 amino ac	NO	NO	NO	NO	0		NO	NO	NO	YES	1		NO	NO	0
PMpPor0186 Translation: 155926..156630 (direct), 235 amino acids	NO	NO	YES	NO	1		NO	YES	NO	NO	1		NO	NO	0
PMpPor0187 Translation: 156635..157378 (direct), 248 amino acids	YES	NO	NO	NO	1		NO	NO	NO	NO	0		NO	NO	0
PMpPor0188 Translation: 157537..157941 (direct), 135 amino a	NO	NO	NO	NO	0		NO	NO	NO	YES	1		NO	NO	0
PMpPor0189 Translation: 157945..162948 (direct), 1668 amino acids	YES	YES	YES	NO	3		NO	YES	YES	YES	3		NO	NO	0
PMpPor0190 Translation: 162996..163319 (direct), 108 amino acids	NO	NO	NO	NO	0		YES	YES	NO	YES	3		NO	NO	0
PMpPor0194 Translation: 167992..168777 (direct), 262 amino acids	NO	NO	NO	NO	0		NO	NO	YES	NO	1		NO	NO	0
PMpPor0218 Translation: 190983..191234 (direct), 84 amino acids	NO	NO	NO	NO	0		YES	NO	NO	NO	1		NO	NO	0
PMpPor0222 Translation: 194943..195242 (direct), 100 amino a	NO	NO	NO	NO	0		NO	NO	NO	YES	1		NO	NO	0
PMpPor0223 Translation: 195468..199361 (direct), 1298 amino acids	NO	NO	NO	YES	1		NO	NO	NO	NO	0		NO	NO	0
PMpPor0224 Translation: 199455..202208 (direct), 918 amino acids	NO	YES	NO	NO	1		NO	NO	NO	NO	0		NO	NO	0
PMpPor0225 Translation: 202392..202853 (direct), 154 amino acids	NO	NO	YES	NO	1		NO	NO	YES	NO	1		NO	NO	0
PMpPor0228 Translation: 204405..206834 (direct), 810 amino acids	YES	YES	YES	YES	4		NO	NO	YES	NO	1		NO	NO	0
PMpPor0229 Translation: 206980..207717 (reverse), 246 amino	NO	NO	NO	NO	0		NO	NO	NO	YES	1		NO	NO	0
PMpPor0232 Translation: 209782..210336 (reverse), 185 amino acids	NO	NO	NO	YES	1		NO	NO	NO	NO	0		YES	YES	2
PMpPor0236 Translation: 213859..214413 (reverse), 185 amino acids	NO	NO	NO	NO	0		NO	NO	NO	NO	0		YES	YES	2
PMpPor0241 Translation: 218748..220067 (direct), 440 amino acids	YES	YES	YES	YES	4		NO	YES	YES	YES	3		NO	NO	0
PMpPor0246 Translation: 225236..226054 (direct), 273 amino acids	YES	NO	NO	NO	1		NO	YES	NO	YES	2		YES	YES	2
PMpPor0250 Translation: 230057..230278 (direct), 74 amino acids	NO	NO	NO	NO	0		NO	NO	NO	NO	0		YES	YES	2
PMpPor0260 Translation: 238704..239717 (direct), 338 amino acids	YES	NO	NO	NO	1		NO	YES	NO	YES	2		YES	YES	2
PMpPor0261 Translation: 239728..240636 (direct), 303 amino acids	NO	NO	NO	NO	0		YES	NO	NO	NO	1		NO	NO	0
PMpPor0266 Translation: 245839..246567 (direct), 243 amino acids	YES	NO	NO	NO	1		NO	NO	NO	NO	0		YES	YES	2
PMpPor0279 Translation: 263708..265249 (direct), 514 amino acids	NO	NO	NO	NO	0		YES	NO	NO	NO	1		NO	NO	0
PMpPor0286 Translation: 270463..271056 (direct), 198 amino acids	YES	YES	YES	YES	4		YES	YES	YES	YES	4		NO	NO	0
PMpPor0288 Translation: 273192..273536 (direct), 115 amino a	NO	NO	NO	NO	0		NO	NO	NO	NO	0		NO	NO	0
PMpPor0295 Translation: 279711..280874 (reverse), 388 amino acids	YES	YES	YES	NO	3		YES	YES	NO	YES	3		YES	YES	2
PMpPor0306 Translation: 292141..293334 (reverse), 398 amino acids	NO	NO	NO	NO	0		YES	NO	NO	NO	1		NO	NO	0
PMpPor0309 Translation: 296674..297849 (reverse), 392 amino acids	NO	NO	NO	NO	0		NO	NO	NO	NO	0		YES	NO	1
PMpPor0311 Translation: 299833..303030 (direct), 1066 amino acids	NO	YES	YES	YES	3		YES	YES	YES	YES	4		NO	NO	0
PMpPor0313 Translation: 305135..305908 (direct), 258 amino acids	YES	YES	YES	YES	4		YES	YES	YES	YES	4		NO	NO	0
PMpPor0314 Translation: 305997..307124 (direct), 376 amino acids	NO	NO	NO	NO	0		NO	YES	NO	NO	1		NO	NO	0
PMpPor0325 Translation: 320634..323108 (direct), 825 amino acids	NO	NO	NO	NO	0		YES	NO	NO	NO	1		NO	NO	0
PMpPor0329 Translation: 326508..327293 (direct), 262 amino acids	NO	NO	NO	NO	0		NO	NO	NO	NO	0		YES	YES	2
PMpPor0332 Translation: 328635..329045 (direct), 137 amino acids	NO	NO	NO	NO	0		YES	NO	NO	NO	1		YES	YES	2
PMpPor0340 Translation: 335071..335358 (direct), 96 amino acids	NO	NO	NO	NO	0		YES	NO	NO	NO	1		NO	NO	0
PMpPor0343 Translation: 336682..337104 (direct), 141 amino acids	NO	NO	NO	NO	0		YES	YES	NO	NO	2		NO	NO	0
PMpPor0345 Translation: 338330..339628 (direct), 433 amino acids	NO	NO	YES	NO	1		YES	YES	NO	YES	3		NO	NO	0
PMpPor0346 Translation: 339649..340101 (direct), 151 amino acids	YES	YES	YES	NO	3		NO	YES	NO	NO	1		YES	YES	2
PMpPor0348 Translation: 341200..341913 (direct), 238 amino acids	NO	NO	NO	YES	1		NO	NO	NO	NO	0		NO	NO	0
PMpPor0356 Translation: 349394..351451 (reverse), 686 amino acids	NO	NO	NO	NO	0		YES	NO	NO	NO	1		NO	NO	0
PMpPor0359 Translation: 353691..354728 (reverse), 346 amino acids	NO	NO	NO	NO	0		NO	YES	NO	NO	1		NO	NO	0
PMpPor0362 Translation: 356236..357450 (direct), 405 amino acids	NO	NO	NO	YES	1		NO	NO	NO	NO	0		NO	NO	0
PMpPor0370 Translation: 363224..363325 (reverse), 34 amino a	NO	NO	NO	NO	0		NO	NO	NO	YES	1		NO	NO	0
PMpPor0381 Translation: 372072..372713 (direct), 214 amino a	NO	NO	NO	NO	0		NO	YES	NO	YES	2		NO	NO	0
PMpPor0390 Translation: 380829..380993 (reverse), 55 amino acids	NO	NO	NO	NO	0		YES	NO	NO	YES	2		NO	NO	0
PMpPor0395 Translation: 386207..387052 (direct), 282 amino acids	NO	NO	NO	NO	0		YES	NO	NO	NO	1		NO	NO	0
PMpPor0398 Translation: 389938..390429 (reverse), 164 amino acids	NO	NO	NO	NO	0		NO	NO	NO	NO	0		YES	YES	2
PMpPor0401 Translation: 393556..394653 (direct), 366 amino acids	YES	NO	NO	NO	1		NO	YES	NO	NO	1		YES	YES	2
PMpPor0405 Translation: 398782..398913 (direct), 44 amino acids	YES	NO	NO	NO	1		NO	NO	NO	NO	0		YES	YES	2
PMpPor0416 Translation: 413217..413999 (direct), 261 amino acids	NO	NO	NO	YES	1		NO	NO	NO	NO	0		NO	NO	0
PMpPor0421 Translation: 417708..419399 (reverse), 564 amino acids	NO	NO	NO	YES	1		NO	NO	NO	NO	0		NO	NO	0
PMpPor0426 Translation: 424511..424801 (reverse), 97 amino a	NO	NO	NO	NO	0		NO	NO	NO	YES	1		NO	NO	0
PMpPor0429 Translation: 427745..428974 (reverse), 410 amino acids	NO	YES	YES	NO	2		NO	YES	NO	NO	1		NO	NO	0
PMpPor0433 Translation: 431955..432212 (direct), 86 amino ac	NO	NO	NO	NO	0		NO	NO	NO	YES	1		NO	NO	0
PMpPor0445 Translation: 447190..447765 (direct), 192 amino a	NO	NO	NO	NO	0		NO	NO	NO	YES	1		NO	NO	0
PMpPor0451 Translation: 452452..452934 (reverse), 161 amino acids	NO	NO	NO	NO	0		NO	NO	NO	NO	0		NO	YES	1
PMpPor0452 Translation: 453064..453474 (direct), 137 amino acids	NO	NO	NO	NO	0		YES	NO	NO	NO	1		NO	NO	0
PMpPor0471 Translation: 475804..477552 (direct), 583 amino acids	NO	NO	NO	NO	0		YES	NO	NO	NO	1		NO	NO	0
PMpPor0476 Translation: 481489..482046 (direct), 186 amino acids	NO	NO	NO	NO	0		YES	NO	NO	NO	1		NO	NO	0
PMpPor0477 Translation: 483357..483584 (direct), 76 amino ac	NO	NO	NO	NO	0		NO	NO	NO	YES	1		NO	NO	0
PMpPor0479 Translation: 483978..484307 (direct), 110 amino acids	NO	NO	NO	NO	0		YES	NO	NO	NO	1		NO	NO	0
PMpPor0480 Translation: 484419..485162 (direct), 248 amino a	NO	NO	YES	NO	1		NO	YES	NO	YES	2		NO	NO	0
PMpPor0481 Translation: 485159..486571 (direct), 471 amino acids	YES	YES	YES	YES	4		YES	YES	NO	YES	3		NO	NO	0
PMpPor0483 Translation: 487088..488209 (direct), 374 amino acids	NO	NO	YES	NO	1		NO	YES	NO	NO	1		NO	NO	0
PMpPor0487 Translation: 491232..492005 (direct), 258 amino acids	YES	NO	NO	YES	2		NO	YES	NO	YES	2		YES	YES	2
PMpPor0489 Translation: 492637..493200 (direct), 188 amino acids	NO	NO	YES	NO	1		NO	YES	NO	NO	1		NO	NO	0
PMpPor0490 Translation: 493220..494986 (direct), 589 amino acids	NO	NO	YES	NO	1		NO	YES	NO	NO	1		NO	NO	0
PMpPor0491 Translation: 495204..495572 (reverse), 123 amino acids	NO	NO	NO	NO	0		YES	NO	NO	NO	1		NO	NO	0
PMpPor0502 Translation: 508034..509152 (direct), 373 amino acids	YES	YES	YES	YES	4		YES	YES	YES	YES	4		NO	NO	0
PMpPor0518 Translation: 524479..526074 (direct), 532 amino acids	NO	NO	NO	NO	0		NO	YES	NO	NO	1		NO	NO	0
PMpPor0529 Translation: 539361..542132 (reverse), 924 amino acids	NO	NO	NO	NO	0		NO	NO	NO	NO	0		YES	YES	2
PMpPor0530 Translation: 542215..544635 (reverse), 807 amino acids	YES	YES	YES	YES	4		YES	YES	YES	YES	4		NO	NO	0
PMpPor0534 Translation: 547771..548067 (direct), 99 amino acids	NO	NO	NO	NO	0		YES	NO	NO	NO	1		NO	NO	0
PMpPor0547 Translation: 561932..562987 (direct), 352 amino acids	YES	YES	YES	NO	3		NO	YES	YES	YES	3		NO	NO	0
PMpPor0548 Translation: 563084..563665 (direct), 194 amino acids	NO	NO	YES	NO	1		NO	YES	NO	NO	1		NO	NO	0
PMpPor0554 Translation: 566797..567933 (reverse), 379 amino	NO	NO	YES	NO	1		NO	YES	NO	YES	2		NO	NO	0
PMpPor0555 Translation: 567943..569124 (reverse), 394 amino acids	YES	YES	YES	NO	3		YES	YES	NO	YES	3		YES	YES	2
PMpPor0563 Translation: 580795..581178 (direct), 128 amino acids	NO	NO	NO	NO	0		YES	NO	NO	NO	1		NO	NO	0
PMpPor0567 Translation: 589344..589529 (direct), 62 amino ac	NO	NO	NO	NO	0		NO	NO	NO	YES	1		NO	NO	0
PMpPor0580 Translation: 602821..603591 (reverse), 257 amino acids	NO	NO	NO	NO	0		NO	NO	NO	NO	0		YES	YES	2
PMpPor0589 Translation: 612325..613455 (direct), 377 amino acids	NO	NO	NO	NO	0		NO	NO	NO	NO	0		YES	NO	1
PMpPor0590 Translation: 613452..614480 (direct), 343 amino a	NO	NO	NO	NO	0		NO	NO	NO	YES	1		NO	NO	0
PMpPor0593 Translation: 616244..618388 (direct), 715 amino acids	YES	NO	NO	NO	1		NO	NO	NO	YES	1		NO	NO	0
PMpPor0594 Translation: 618423..618950 (direct), 176 amino acids	NO	NO	YES	NO	1		NO	YES	YES	YES	3		NO	NO	0
PMpPor0599 Translation: 621972..624326 (reverse), 785 amino acids	YES	YES	YES	NO	3		YES	YES	YES	YES	4		NO	NO	0
PMpPor0605 Translation: 630453..631880 (direct), 476 amino acids	NO	NO	NO	NO	0		NO	NO	YES	NO	1		NO	NO	0
PMpPor0606 Translation: 631975..633354 (reverse), 460 amino	NO	NO	NO	NO	0		NO	YES	NO	YES	2		NO	NO	0
PMpPor0609 Translation: 635720..636193 (direct), 158 amino a	NO	NO	NO	NO	0		NO	NO	NO	YES	1		NO	NO	0
PMpPor0613 Translation: 638146..638787 (direct), 214 amino acids	NO	NO	NO	NO	0		YES	NO	NO	NO	1		NO	NO	0
PMpPor0618 Translation: 642858..643907 (direct), 350 amino acids	NO	NO	NO	NO	0		YES	NO	NO	NO	1		NO	NO	0
PMpPor0626 Translation: 655795..658680 (direct), 962 amino acids	YES	YES	NO	NO	2		YES	YES	NO	YES	3		NO	NO	0
PMpPor0627 Translation: 658743..663917 (direct), 1725 amino acids	YES	YES	NO	NO	2		YES	NO	NO	YES	2		NO	NO	0
PMpPor0633 Translation: 669162..669701 (direct), 180 amino acids	YES	NO	NO	NO	1		NO	NO	NO	NO	0		NO	YES	1
PMpPor0639 Translation: 677089..677580 (direct), 164 amino acids	NO	NO	NO	NO	0		YES	NO	NO	NO	1		NO	NO	0
PMpPor0642 Translation: 679882..680604 (reverse), 241 amino acids	NO	NO	NO	YES	1		NO	NO	NO	NO	0		NO	NO	0
PMpPor0648 Translation: 686686..687387 (reverse), 234 amino acids	NO	NO	NO	NO	0		YES	NO	NO	NO	1		NO	NO	0
PMpPor0649 Translation: 687617..688030 (reverse), 138 amino	NO	NO	NO	NO	0		NO	NO	NO	YES	1		NO	NO	0
PMpPor0652 Translation: 690728..691429 (direct), 234 amino acids	NO	NO	NO	YES	1		NO	NO	NO	NO	0		NO	NO	0
PMpPor0657 Translation: 698620..698982 (direct), 121 amino acids	NO	NO	NO	NO	0		YES	NO	NO	NO	1		NO	NO	0
PMpPor0660 Translation: 701386..702123 (direct), 246 amino acids	YES	NO	NO	NO	1		YES	NO	NO	NO	1		NO	NO	0
PMpPor0662 Translation: 703241..703933 (direct), 231 amino acids	NO	NO	NO	NO	0		YES	YES	NO	YES	3		YES	YES	2
PMpPor0664 Translation: 704751..704885 (direct), 45 amino acids	NO	NO	NO	NO	0		NO	NO	NO	YES	1		YES	YES	2
PMpPor0667 Translation: 707619..707993 (direct), 125 amino a	NO	NO	NO	NO	0		NO	YES	NO	YES	2		NO	NO	0
PMpPor0670 Translation: 709975..710076 (direct), 34 amino acids	NO	NO	NO	NO	0		YES	NO	NO	NO	1		NO	NO	0
PMpPor0675 Translation: 714062..716458 (direct), 799 amino acids	NO	YES	NO	NO	1		NO	YES	YES	YES	3		NO	NO	0
PMpPor0679 Translation: 719575..725292 (reverse), 1906 amino acids	NO	YES	YES	NO	2		NO	YES	NO	YES	2		NO	YES	1
PMpPor0683 Translation: 728789..728998 (direct), 70 amino acids	NO	NO	NO	NO	0		YES	NO	NO	YES	2		NO	NO	0
PMpPor0694 Translation: 733036..733227 (reverse), 64 amino a	NO	NO	NO	NO	0		NO	NO	NO	NO	0		NO	NO	0
PMpPor0700 Translation: 738284..738490 (direct), 69 amino acids	NO	NO	NO	NO	0		NO	YES	NO	NO	1		NO	NO	0
PMpPor0706 Translation: 740345..740560 (direct), 72 amino ac	NO	NO	NO	NO	0		NO	NO	NO	YES	1		NO	NO	0
PMpPor0717 Translation: 751045..751629 (reverse), 195 amino acids	NO	NO	NO	NO	0		NO	NO	NO	YES	1		YES	YES	2
PMpPor0720 Translation: 752644..754356 (reverse), 571 amino acids	NO	NO	YES	YES	2		YES	YES	NO	YES	3		YES	YES	2
PMpPor0722 Translation: 755325..757682 (reverse), 786 amino acids	NO	NO	NO	NO	0		NO	NO	NO	NO	0		YES	YES	2
PMpPor0739 Translation: 773479..773847 (direct), 123 amino acids	YES	NO	NO	NO	1		YES	YES	NO	NO	2		NO	NO	0
PMpPor0749 Translation: 783406..784425 (direct), 340 amino a	NO	NO	NO	NO	0		NO	NO	NO	YES	1		NO	NO	0
PMpPor0756 Translation: 791628..792494 (reverse), 289 amino acids	NO	NO	NO	NO	0		YES	NO	NO	NO	1		NO	NO	0
PMpPor0762 Translation: 801305..802069 (reverse), 255 amino acids	YES	YES	YES	NO	3		NO	YES	YES	YES	3		NO	NO	0
PMpPor0763 Translation: 802020..802253 (reverse), 78 amino acids	NO	NO	NO	YES	1		NO	NO	NO	NO	0		NO	NO	0
PMpPor0764 Translation: 802941..803294 (reverse), 118 amino	NO	NO	NO	NO	0		NO	NO	NO	YES	1		NO	NO	0
PMpPor0771 Translation: 808810..810489 (reverse), 560 amino acids	NO	NO	NO	NO	0		YES	NO	NO	NO	1		NO	NO	0
PMpPor0774 Translation: 814098..815693 (direct), 532 amino acids	NO	NO	NO	NO	0		NO	NO	YES	YES	2		NO	NO	0
PMpPor0780 Translation: 824676..825494 (reverse), 273 amino acids	YES	YES	YES	YES	4		NO	YES	NO	NO	1		YES	YES	2
PMpPor0785 Translation: 829208..830092 (reverse), 295 amino acids	NO	NO	NO	NO	0		YES	NO	NO	NO	1		NO	NO	0
PMpPor0786 Translation: 830261..831262 (direct), 334 amino a	NO	NO	NO	NO	0		NO	NO	NO	YES	1		NO	NO	0
PMpPor0791 Translation: 835745..837973 (reverse), 743 amino acids	YES	YES	YES	YES	4		YES	YES	YES	YES	4		NO	YES	1
PMpPor0793 Translation: 838960..839817 (direct), 286 amino acids	NO	NO	NO	YES	1		NO	NO	NO	NO	0		NO	NO	0
PMpPor0803 Translation: 851403..852629 (reverse), 409 amino acids	NO	NO	NO	NO	0		YES	NO	NO	YES	2		NO	NO	0
PMpPor0813 Translation: 862314..862778 (reverse), 155 amino acids	YES	NO	NO	YES	2		NO	NO	NO	YES	1		YES	YES	2
PMpPor0814 Translation: 862806..863111 (reverse), 102 amino acids	YES	NO	NO	NO	1		NO	NO	NO	NO	0		YES	YES	2
PMpPor0818 Translation: 866978..867445 (direct), 156 amino a	NO	NO	NO	NO	0		NO	NO	NO	YES	1		NO	NO	0
PMpPor0820 Translation: 868411..868491 (reverse), 27 amino acids	NO	NO	NO	NO	0		YES	NO	NO	NO	1		NO	NO	0
PMpPor0827 Translation: 880214..882406 (reverse), 731 amino acids	NO	NO	NO	NO	0		NO	NO	YES	NO	1		NO	NO	0
PMpPor0844 Translation: 901424..901588 (direct), 55 amino acids	NO	NO	NO	NO	0		NO	NO	NO	NO	0		YES	YES	2
PMpPor0845 Translation: 901638..902792 (direct), 385 amino acids	YES	YES	YES	YES	4		YES	YES	NO	YES	3		NO	NO	0
PMpPor0851 Translation: 907014..907406 (reverse), 131 amino	NO	NO	NO	NO	0		NO	NO	NO	YES	1		NO	NO	0
PMpPor0853 Translation: 908132..908476 (reverse), 115 amino	NO	NO	NO	NO	0		NO	YES	NO	YES	2		NO	NO	0
PMpPor0860 Translation: 916818..917912 (reverse), 365 amino acids	YES	NO	NO	NO	1		NO	YES	NO	NO	1		YES	YES	2
PMpPor0863 Translation: 919607..920794 (reverse), 396 amino acids	NO	NO	NO	NO	0		YES	NO	NO	NO	1		NO	NO	0
PMpPor0866 Translation: 922519..923718 (reverse), 400 amino acids	NO	NO	NO	NO	0		YES	NO	NO	NO	1		NO	NO	0
PMpPor0869 Translation: 925179..925232 (reverse), 18 amino a	NO	NO	NO	NO	0		NO	NO	NO	YES	1		NO	NO	0
PMpPor0873 Translation: 926818..927225 (reverse), 136 amino acids	YES	NO	NO	NO	1		NO	NO	NO	YES	1		NO	NO	0
PMpPor0879 Translation: 929872..930090 (reverse), 73 amino a	NO	NO	NO	NO	0		NO	NO	NO	YES	1		NO	NO	0
PMpPor0880 Translation: 930127..930633 (reverse), 169 amino acids	NO	NO	YES	NO	1		NO	YES	NO	NO	1		NO	NO	0
PMpPor0885 Translation: 933168..933518 (reverse), 117 amino	NO	NO	NO	NO	0		NO	NO	NO	YES	1		NO	NO	0
PMpPor0889 Translation: 934950..943910 (reverse), 2987 amino acids	YES	YES	YES	YES	4		NO	YES	NO	YES	2		NO	NO	0
PMpPor0890 Translation: 943988..945844 (reverse), 619 amino acids	YES	YES	YES	YES	4		YES	YES	YES	YES	4		NO	NO	0
PMpPor0898 Translation: 952362..952526 (reverse), 55 amino a	NO	NO	NO	NO	0		NO	NO	NO	YES	1		NO	NO	0
PMpPor0913 Translation: 967190..968098 (direct), 303 amino acids	NO	NO	NO	NO	0		YES	NO	NO	NO	1		NO	NO	0
PMpPor0914 Translation: 968496..968759 (direct), 88 amino ac	NO	NO	NO	NO	0		NO	YES	NO	YES	2		NO	NO	0
PMpPor0917 Translation: 974624..975457 (reverse), 278 amino acids	NO	NO	YES	NO	1		NO	YES	NO	NO	1		NO	NO	0
PMpPor0934 Translation: 994788..995288 (direct), 167 amino acids	NO	NO	NO	NO	0		NO	NO	NO	NO	0		NO	YES	1
PMpPor0939 Translation: 997103..997792 (reverse), 230 amino acids	NO	NO	NO	YES	1		NO	NO	NO	NO	0		YES	YES	2
PMpPor0955 Translation: 1015174..1015815 (reverse), 214 amino acids	NO	NO	NO	YES	1		NO	NO	NO	NO	0		NO	NO	0
PMpPor0957 Translation: 1018074..1018316 (reverse), 81 amino acids	NO	NO	NO	NO	0		YES	NO	NO	NO	1		NO	NO	0
PMpPor0975 Translation: 1041390..1041620 (reverse), 77 amino acids	NO	NO	NO	NO	0		YES	YES	NO	NO	2		NO	NO	0
PMpPor0976 Translation: 1041977..1042513 (direct), 179 amino acids	NO	NO	NO	NO	0		YES	NO	NO	NO	1		NO	NO	0
PMpPor0982 Translation: 1046531..1046803 (reverse), 91 amino	NO	NO	NO	NO	0		NO	NO	NO	YES	1		NO	NO	0
PMpPor0983 Translation: 1046979..1047635 (direct), 219 amino acids	NO	NO	NO	NO	0		YES	YES	NO	YES	3		NO	NO	0
PMpPor0989 Translation: 1052572..1053624 (reverse), 351 amino acids	YES	YES	YES	YES	4		NO	YES	YES	YES	3		NO	NO	0
PMpPor0990 Translation: 1053779..1054039 (reverse), 87 amino acids	YES	YES	NO	NO	2		NO	NO	NO	YES	1		NO	NO	0
PMpPor0991 Translation: 1054017..1054826 (reverse), 270 amino acids	YES	YES	YES	NO	3		YES	YES	YES	YES	4		NO	NO	0
PMpPor0998 Translation: 1060788..1061027 (direct), 80 amino	NO	NO	NO	NO	0		NO	YES	NO	YES	2		NO	NO	0
PMpPor1004 Translation: 1065565..1067187 (reverse), 541 amino acids	NO	NO	NO	NO	0		YES	NO	NO	NO	1		NO	NO	0
PMpPor1014 Translation: 1081294..1082022 (reverse), 243 amino acids	NO	YES	NO	YES	2		NO	YES	NO	YES	2		NO	NO	0
PMpPor1015 Translation: 1082032..1082748 (reverse), 239 amino acids	NO	NO	NO	NO	0		YES	NO	NO	NO	1		NO	NO	0
PMpPor1024 Translation: 1091402..1094743 (reverse), 1114 amino acids	NO	NO	NO	NO	0		YES	NO	NO	NO	1		NO	NO	0
PMpPor1032 Translation: 1100310..1101227 (reverse), 306 amino acids	NO	NO	NO	NO	0		YES	NO	NO	NO	1		NO	NO	0
PMpPor1033 Translation: 1101229..1102161 (reverse), 311 amino acids	NO	NO	NO	NO	0		YES	NO	NO	NO	1		YES	NO	1
PMpPor1034 Translation: 1102226..1102483 (reverse), 86 amino	NO	NO	NO	NO	0		NO	NO	NO	YES	1		NO	NO	0
PMpPor1045 Translation: 1115695..1116624 (direct), 310 amino acids	YES	YES	YES	NO	3		NO	YES	NO	YES	2		NO	NO	0
PMpPor1046 Translation: 1116612..1118690 (direct), 693 amino acids	YES	YES	YES	NO	3		YES	YES	YES	YES	4		NO	NO	0
PMpPor1047 Translation: 1118989..1122084 (direct), 1032 amino acids	YES	YES	YES	NO	3		YES	YES	YES	YES	4		NO	NO	0
PMpPor1052 Translation: 1127157..1127423 (reverse), 89 amino acids	YES	YES	NO	NO	2		NO	NO	NO	YES	1		NO	NO	0
PMpPor1053 Translation: 1127407..1127772 (reverse), 122 amino acids	YES	YES	NO	NO	2		NO	NO	NO	NO	0		NO	NO	0
PMpPor1054 Translation: 1128039..1128803 (direct), 255 amino acids	NO	NO	NO	NO	0		YES	NO	NO	NO	1		NO	NO	0
PMpPor1058 Translation: 1130276..1132318 (direct), 681 amino	NO	NO	NO	NO	0		NO	YES	NO	YES	2		NO	NO	0
PMpPor1060 Translation: 1132631..1133371 (direct), 247 amino acids	NO	NO	NO	YES	1		NO	NO	NO	NO	0		NO	NO	0
PMpPor1062 Translation: 1133803..1135665 (reverse), 621 amin	NO	NO	NO	NO	0		NO	YES	NO	YES	2		NO	NO	0
PMpPor1063 Translation: 1135743..1136261 (reverse), 173 amin	NO	NO	NO	NO	0		NO	NO	NO	YES	1		NO	NO	0
PMpPor1082 Translation: 1158871..1161762 (reverse), 964 amino acids	YES	YES	YES	YES	4		YES	YES	YES	YES	4		NO	NO	0
PMpPor1084 Translation: 1162266..1162319 (reverse), 18 amino	NO	NO	NO	NO	0		NO	NO	NO	YES	1		NO	NO	0
PMpPor1086 Translation: 1162995..1163222 (reverse), 76 amino	NO	NO	NO	NO	0		NO	NO	NO	YES	1		NO	NO	0
PMpPor1087 Translation: 1163484..1164155 (direct), 224 amino acids	NO	NO	NO	YES	1		NO	NO	NO	NO	0		YES	YES	2
PMpPor1103 Translation: 1185088..1186365 (direct), 426 amino acids	NO	NO	NO	NO	0		YES	NO	NO	NO	1		NO	NO	0
PMpPor1116 Translation: 1200223..1201725 (reverse), 501 amino acids	NO	NO	YES	NO	1		NO	NO	NO	NO	0		YES	NO	1
PMpPor1119 Translation: 1204797..1206053 (direct), 419 amino acids	NO	NO	NO	NO	0		YES	NO	NO	NO	1		NO	NO	0
PMpPor1120 Translation: 1206031..1208685 (direct), 885 amino acids	NO	NO	YES	NO	1		YES	YES	NO	YES	3		NO	NO	0
PMpPor1128 Translation: 1216534..1216590 (direct), 19 amino acids	NO	NO	NO	NO	0		YES	NO	NO	YES	2		NO	NO	0
PMpPor1131 Translation: 1219485..1220102 (reverse), 206 amin	NO	NO	NO	NO	0		NO	YES	NO	YES	2		NO	NO	0
PMpPor1132 Translation: 1220113..1222905 (reverse), 931 amino acids	NO	NO	NO	NO	0		NO	YES	NO	NO	1		NO	NO	0
PMpPor1135 Translation: 1223919..1225298 (reverse), 460 amino acids	NO	NO	NO	NO	0		NO	YES	NO	NO	1		NO	NO	0
PMpPor1141 Translation: 1230515..1231132 (direct), 206 amino acids	YES	NO	NO	NO	1		NO	NO	NO	NO	0		YES	YES	2
PMpPor1144 Translation: 1233111..1234664 (reverse), 518 amino acids	NO	NO	YES	YES	2		NO	YES	NO	NO	1		NO	NO	0
PMpPor1154 Translation: 1243709..1245835 (direct), 709 amino	NO	NO	YES	YES	2		NO	NO	NO	YES	1		NO	NO	0
PMpPor1168 Translation: 1263836..1264102 (direct), 89 amino acids	NO	NO	NO	NO	0		YES	NO	NO	NO	1		NO	NO	0
PMpPor1173 Translation: 1267423..1267632 (reverse), 70 amino	NO	NO	NO	NO	0		NO	NO	NO	YES	1		NO	NO	0
PMpPor1183 Translation: 1273786..1274133 (reverse), 116 amin	NO	NO	NO	NO	0		NO	NO	NO	YES	1		NO	NO	0
PMpPor1190 Translation: 1282786..1284585 (direct), 600 amino acids	NO	NO	NO	YES	1		NO	NO	NO	NO	0		NO	NO	0
PMpPor1220 Translation: 1310277..1310789 (direct), 171 amino	NO	NO	NO	YES	1		NO	YES	NO	YES	2		NO	NO	0
PMpPor1235 Translation: 1323246..1323458 (reverse), 71 amino acids	NO	NO	NO	NO	0		NO	NO	NO	NO	0		YES	NO	1
PMpPor1239 Translation: 1326592..1327479 (direct), 296 amino	NO	NO	NO	NO	0		NO	NO	NO	YES	1		NO	NO	0
PMpPor1240 Translation: 1327563..1328483 (direct), 307 amino	NO	NO	NO	NO	0		NO	NO	NO	YES	1		NO	NO	0
PMpPor1245 Translation: 1333079..1333792 (reverse), 238 amino acids	NO	NO	NO	NO	0		YES	YES	NO	YES	3		NO	NO	0
PMpPor1247 Translation: 1334469..1335749 (reverse), 427 amino acids	NO	NO	NO	NO	0		NO	YES	NO	NO	1		NO	NO	0
PMpPor1252 Translation: 1340087..1341277 (reverse), 397 amino acids	NO	NO	NO	NO	0		YES	NO	NO	NO	1		NO	NO	0
PMpPor1268 Translation: 1357079..1357750 (reverse), 224 amino acids	NO	NO	NO	NO	0		YES	NO	NO	NO	1		NO	NO	0
PMpPor1269 Translation: 1357757..1358479 (reverse), 241 amino acids	NO	NO	NO	YES	1		NO	NO	NO	NO	0		NO	NO	0
PMpPor1273 Translation: 1360794..1362149 (reverse), 452 amin	NO	NO	YES	NO	1		NO	YES	NO	YES	2		NO	NO	0
PMpPor1276 Translation: 1363730..1364977 (reverse), 416 amino acids	NO	NO	NO	NO	0		NO	YES	NO	NO	1		NO	NO	0
PMpPor1289 Translation: 1378919..1379308 (direct), 130 amino acids	NO	NO	NO	NO	0		YES	NO	NO	NO	1		NO	NO	0
PMpPor1290 Translation: 1379361..1380767 (reverse), 469 amino acids	NO	NO	YES	NO	1		NO	YES	NO	NO	1		NO	NO	0
PMpPor1293 Translation: 1382330..1382836 (direct), 169 amino acids	NO	NO	NO	NO	0		YES	NO	NO	NO	1		NO	NO	0
PMpPor1296 Translation: 1384594..1385745 (direct), 384 amino acids	NO	NO	NO	NO	0		NO	YES	NO	NO	1		NO	NO	0
PMpPor1300 Translation: 1388536..1389693 (direct), 386 amino acids	NO	NO	NO	NO	0		YES	NO	NO	NO	1		NO	NO	0
PMpPor1318 Translation: 1403912..1405951 (reverse), 680 amino acids	NO	YES	YES	NO	2		NO	YES	YES	YES	3		NO	NO	0
PMpPor1322 Translation: 1410123..1410473 (direct), 117 amino acids	NO	NO	NO	NO	0		NO	NO	NO	NO	0		YES	YES	2
PMpPor1327 Translation: 1414802..1415368 (reverse), 189 amino acids	NO	NO	NO	YES	1		NO	NO	NO	NO	0		YES	YES	2
PMpPor1328 Translation: 1415370..1416146 (reverse), 259 amino acids	NO	NO	YES	NO	1		NO	YES	NO	NO	1		NO	NO	0
PMpPor1335 Translation: 1422342..1429646 (reverse), 2435 amino acids	NO	YES	NO	YES	2		YES	YES	NO	YES	3		NO	NO	0
PMpPor1336 Translation: 1430015..1430860 (reverse), 282 amino acids	NO	NO	NO	NO	0		NO	YES	YES	NO	2		NO	NO	0
PMpPor1345 Translation: 1439075..1442422 (reverse), 1116 amino acids	NO	YES	YES	NO	2		NO	YES	NO	YES	2		NO	NO	0
PMpPor1348 Translation: 1443346..1444092 (reverse), 249 amino acids	NO	NO	YES	NO	1		YES	YES	NO	YES	3		NO	NO	0
PMpPor1349 Translation: 1444085..1444345 (reverse), 87 amino	NO	NO	NO	NO	0		NO	NO	NO	YES	1		NO	NO	0
PMpPor1361 Translation: 1453689..1454039 (reverse), 117 amin	NO	NO	NO	NO	0		NO	NO	NO	YES	1		NO	NO	0
PMpPor1362 Translation: 1454136..1454582 (reverse), 149 amino acids	NO	NO	YES	NO	1		YES	YES	NO	YES	3		NO	NO	0
PMpPor1366 Translation: 1456078..1456668 (reverse), 197 amino acids	NO	NO	NO	YES	1		NO	NO	NO	NO	0		NO	NO	0
PMpPor1372 Translation: 1458632..1458946 (direct), 105 amino	NO	NO	NO	NO	0		NO	NO	NO	YES	1		NO	NO	0
PMpPor1385 Translation: 1466205..1466666 (direct), 154 amino acids	YES	NO	NO	NO	1		NO	YES	NO	NO	1		NO	NO	0
PMpPor1387 Translation: 1467115..1467537 (reverse), 141 amin	NO	NO	YES	NO	1		NO	NO	NO	YES	1		NO	NO	0
PMpPor1388 Translation: 1467567..1469297 (reverse), 577 amino acids	YES	YES	YES	YES	4		YES	YES	YES	YES	4		NO	NO	0
PMpPor1396 Translation: 1476079..1477737 (direct), 553 amino acids	NO	NO	NO	NO	0		YES	NO	NO	NO	1		NO	NO	0
PMpPor1398 Translation: 1478869..1479594 (reverse), 242 amin	NO	NO	YES	NO	1		NO	NO	NO	YES	1		NO	NO	0
PMpPor1408 Translation: 1488675..1490858 (direct), 728 amino acids	YES	YES	YES	YES	4		YES	YES	YES	YES	4		NO	NO	0
PMpPor1411 Translation: 1493190..1494431 (direct), 414 amino acids	NO	NO	NO	NO	0		YES	NO	NO	NO	1		NO	NO	0
PMpPor1417 Translation: 1503788..1504624 (reverse), 279 amino acids	NO	NO	NO	NO	0		NO	YES	NO	NO	1		NO	NO	0
PMpPor1419 Translation: 1505090..1505656 (reverse), 189 amino acids	NO	NO	NO	NO	0		NO	NO	NO	NO	0		NO	YES	1
PMpPor1425 Translation: 1511979..1512455 (reverse), 159 amino acids	NO	NO	NO	NO	0		NO	NO	NO	NO	0		YES	YES	2
PMpPor1427 Translation: 1513735..1514376 (direct), 214 amino acids	NO	NO	NO	NO	0		NO	NO	NO	NO	0		YES	NO	1
PMpPor1431 Translation: 1517364..1517666 (reverse), 101 amino acids	NO	NO	NO	NO	0		NO	NO	NO	NO	0		YES	YES	2
PMpPor1432 Translation: 1517690..1518313 (reverse), 208 amino acids	NO	NO	YES	YES	2		NO	NO	NO	NO	0		NO	NO	0
PMpPor1435 Translation: 1519773..1520237 (reverse), 155 amino acids	NO	NO	NO	YES	1		NO	NO	NO	NO	0		NO	NO	0
PMpPor1441 Translation: 1524241..1524906 (reverse), 222 amino acids	NO	NO	NO	NO	0		YES	NO	NO	NO	1		NO	NO	0
PMpPor1449 Translation: 1533874..1534485 (reverse), 204 amin	NO	NO	YES	NO	1		NO	YES	NO	YES	2		NO	NO	0
PMpPor1452 Translation: 1536935..1537891 (reverse), 319 amino acids	NO	NO	YES	NO	1		YES	YES	NO	NO	2		NO	NO	0
PMpPor1453 Translation: 1538014..1538559 (reverse), 182 amino acids	NO	NO	NO	NO	0		NO	YES	NO	NO	1		YES	YES	2
PMpPor1468 Translation: 1550579..1551160 (reverse), 194 amino acids	YES	YES	YES	NO	3		YES	YES	NO	NO	2		NO	NO	0
PMpPor1469 Translation: 1551269..1553644 (reverse), 792 amino acids	YES	YES	YES	YES	4		YES	YES	YES	YES	4		NO	NO	0
PMpPor1471 Translation: 1555024..1555893 (reverse), 290 amino acids	NO	NO	NO	NO	0		YES	NO	NO	NO	1		NO	NO	0
PMpPor1479 Translation: 1561530..1562495 (direct), 322 amino acids	NO	NO	YES	NO	1		NO	YES	NO	YES	2		YES	NO	1
PMpPor1481 Translation: 1565244..1566368 (direct), 375 amino acids	NO	NO	NO	NO	0		YES	NO	NO	NO	1		NO	NO	0
PMpPor1482 Translation: 1566378..1567769 (direct), 464 amino acids	YES	YES	YES	NO	3		NO	YES	NO	YES	2		YES	YES	2
PMpPor1483 Translation: 1567842..1569722 (reverse), 627 amino acids	NO	YES	YES	NO	2		NO	YES	NO	YES	2		NO	NO	0
PMpPor1489 Translation: 1576517..1577344 (direct), 276 amino acids	NO	NO	YES	NO	1		YES	YES	NO	NO	2		NO	NO	0
PMpPor1493 Translation: 1579725..1580504 (direct), 260 amino	NO	NO	YES	NO	1		NO	NO	NO	YES	1		NO	NO	0
PMpPor1497 Translation: 1581754..1582518 (direct), 255 amino acids	NO	NO	NO	NO	0		NO	YES	NO	NO	1		NO	NO	0
PMpPor1503 Translation: 1589177..1589665 (reverse), 163 amino acids	NO	NO	NO	NO	0		YES	NO	NO	NO	1		NO	NO	0
PMpPor1504 Translation: 1589665..1590714 (reverse), 350 amino acids	NO	NO	YES	NO	1		YES	YES	NO	NO	2		NO	NO	0
PMpPor1512 Translation: 1600979..1605001 (direct), 1341 amino acids	NO	NO	YES	NO	1		NO	NO	YES	NO	1		NO	NO	0
PMpPor1515 Translation: 1607676..1608095 (direct), 140 amino acids	NO	NO	NO	NO	0		YES	NO	NO	NO	1		NO	NO	0
PMpPor1519 Translation: 1610262..1611446 (reverse), 395 amin	NO	NO	NO	NO	0		NO	NO	NO	YES	1		NO	NO	0
PMpPor1520 Translation: 1611473..1612357 (reverse), 295 amino acids	YES	NO	YES	NO	2		NO	NO	NO	YES	1		NO	NO	0
PMpPor1522 Translation: 1613522..1615456 (reverse), 645 amino acids	NO	NO	YES	YES	2		NO	NO	NO	NO	0		NO	NO	0
PMpPor1541 Translation: 1632720..1633478 (reverse), 253 amino acids	NO	NO	NO	NO	0		NO	NO	NO	NO	0		YES	YES	2
PMpPor1548 Translation: 1639185..1639817 (direct), 211 amino acids	NO	YES	NO	NO	1		NO	NO	NO	YES	1		NO	NO	0
PMpPor1549 Translation: 1639879..1640202 (reverse), 108 amino acids	YES	NO	NO	NO	1		NO	YES	NO	NO	1		YES	YES	2
PMpPor1557 Translation: 1646695..1647402 (direct), 236 amino acids	NO	NO	NO	NO	0		YES	NO	NO	NO	1		NO	NO	0
PMpPor1560 Translation: 1649679..1650092 (reverse), 138 amino acids	YES	NO	NO	NO	1		NO	NO	NO	NO	0		YES	YES	2
PMpPor1562 Translation: 1651316..1651540 (direct), 75 amino	NO	NO	NO	NO	0		NO	NO	NO	YES	1		NO	NO	0
PMpPor1569 Translation: 1657863..1658507 (reverse), 215 amin	NO	NO	NO	NO	0		NO	NO	NO	YES	1		NO	NO	0
PMpPor1574 Translation: 1662800..1664428 (direct), 543 amino acids	NO	NO	NO	YES	1		NO	NO	NO	NO	0		NO	NO	0
PMpPor1590 Translation: 1680423..1681145 (reverse), 241 amino acids	NO	NO	NO	NO	0		NO	YES	NO	NO	1		NO	NO	0
PMpPor1607 Translation: 1701253..1702248 (direct), 332 amino	NO	NO	NO	NO	0		NO	NO	NO	YES	1		NO	NO	0
PMpPor1618 Translation: 1713134..1713616 (reverse), 161 amino acids	NO	NO	NO	NO	0		NO	NO	NO	NO	0		YES	YES	2
PMpPor1619 Translation: 1713620..1714351 (reverse), 244 amino acids	YES	NO	NO	YES	2		NO	YES	NO	YES	2		YES	YES	2
PMpPor1620 Translation: 1714353..1715888 (reverse), 512 amino acids	NO	NO	NO	NO	0		NO	YES	NO	NO	1		NO	NO	0
PMpPor1623 Translation: 1717844..1719868 (reverse), 675 amino acids	NO	NO	NO	YES	1		NO	YES	NO	NO	1		NO	NO	0
PMpPor1626 Translation: 1723556..1726630 (reverse), 1025 amino acids	NO	NO	NO	YES	1		NO	NO	NO	NO	0		NO	NO	0
PMpPor1627 Translation: 1726655..1727578 (reverse), 308 amino acids	NO	NO	NO	NO	0		NO	YES	NO	NO	1		NO	NO	0
PMpPor1632 Translation: 1731565..1732968 (reverse), 468 amin	NO	NO	YES	NO	1		NO	NO	NO	YES	1		NO	NO	0
PMpPor1637 Translation: 1738164..1739924 (direct), 587 amino acids	NO	YES	YES	NO	2		NO	YES	YES	YES	3		NO	NO	0
PMpPor1638 Translation: 1740002..1743904 (direct), 1301 amino acids	NO	YES	NO	NO	1		NO	NO	YES	YES	2		NO	NO	0
PMpPor1641 Translation: 1747081..1747614 (direct), 178 amino acids	NO	NO	NO	NO	0		NO	NO	NO	NO	0		YES	YES	2
PMpPor1643 Translation: 1748504..1749601 (reverse), 366 amino acids	NO	NO	NO	YES	1		NO	NO	NO	NO	0		NO	NO	0
PMpPor1644 Translation: 1749688..1750017 (reverse), 110 amin	NO	NO	NO	NO	0		NO	NO	NO	YES	1		NO	NO	0
PMpPor1648 Translation: 1751714..1752229 (direct), 172 amino acids	YES	NO	NO	NO	1		NO	YES	NO	NO	1		YES	YES	2
PMpPor1650 Translation: 1753487..1754422 (direct), 312 amino	NO	NO	NO	NO	0		NO	NO	NO	YES	1		NO	NO	0
PMpPor1656 Translation: 1760349..1762355 (reverse), 669 amino acids	NO	NO	NO	NO	0		YES	NO	NO	NO	1		NO	NO	0
PMpPor1658 Translation: 1762997..1763572 (direct), 192 amino	NO	NO	NO	NO	0		NO	NO	NO	YES	1		NO	NO	0
PMpPor1676 Translation: 1777285..1777707 (reverse), 141 amino acids	NO	NO	NO	NO	0		NO	YES	NO	NO	1		NO	NO	0
PMpPor1677 Translation: 1777717..1777914 (reverse), 66 amino	NO	NO	NO	NO	0		NO	YES	NO	YES	2		NO	NO	0
PMpPor1687 Translation: 1788613..1791051 (reverse), 813 amino acids	NO	NO	NO	YES	1		NO	NO	NO	NO	0		NO	NO	0
PMpPor1690 Translation: 1793873..1794745 (direct), 291 amino acids	NO	NO	NO	NO	0		YES	NO	NO	NO	1		NO	NO	0
PMpPor1691 Translation: 1794800..1794925 (direct), 42 amino	NO	NO	NO	NO	0		NO	NO	NO	YES	1		NO	NO	0
PMpPor1692 Translation: 1794922..1796817 (direct), 632 amino acids	NO	NO	NO	NO	0		NO	NO	YES	NO	1		NO	NO	0
PMpPor1706 Translation: 1813922..1814827 (reverse), 302 amin	NO	NO	NO	NO	0		NO	NO	NO	YES	1		NO	NO	0
PMpPor1712 Translation: 1820487..1821461 (reverse), 325 amino acids	NO	YES	NO	NO	1		NO	YES	NO	NO	1		NO	NO	0
PMpPor1713 Translation: 1821691..1822179 (direct), 163 amino acids	NO	NO	NO	NO	0		NO	NO	NO	NO	0		YES	NO	1
PMpPor1715 Translation: 1823554..1824399 (direct), 282 amino acids	NO	NO	NO	YES	1		NO	NO	NO	NO	0		NO	NO	0
PMpPor1734 Translation: 1845711..1846682 (reverse), 324 amino acids	NO	NO	NO	NO	0		YES	NO	NO	NO	1		NO	NO	0
PMpPor1755 Translation: 1867870..1868304 (reverse), 145 amin	NO	NO	NO	NO	0		NO	NO	NO	YES	1		NO	NO	0
PMpPor1776 Translation: 1877266..1877427 (reverse), 54 amino	NO	NO	NO	NO	0		NO	NO	NO	YES	1		NO	NO	0
PMpPor1785 Translation: 1887997..1888113 (reverse), 39 amino acids	YES	NO	NO	NO	1		NO	NO	NO	NO	0		YES	YES	2
PMpPor1787 Translation: 1888557..1889429 (direct), 291 amino acids	YES	YES	YES	YES	4		NO	YES	YES	YES	3		NO	NO	0
PMpPor1789 Translation: 1891416..1893833 (reverse), 806 amino acids	YES	YES	YES	YES	4		NO	NO	YES	NO	1		NO	NO	0
PMpPor1799 Translation: 1901842..1901943 (direct), 34 amino	NO	NO	NO	NO	0		NO	NO	NO	YES	1		NO	NO	0
PMpPor1806 Translation: 1909728..1910804 (direct), 359 amino acids	YES	YES	NO	NO	2		NO	NO	NO	NO	0		YES	YES	2
PMpPor1807 Translation: 1910968..1911756 (direct), 263 amino acids	NO	NO	NO	NO	0		NO	NO	NO	NO	0		YES	NO	1
PMpPor1817 Translation: 1924932..1925462 (reverse), 177 amin	NO	NO	NO	NO	0		NO	NO	NO	YES	1		NO	NO	0
PMpPor1820 Translation: 1927127..1927693 (reverse), 189 amino acids	NO	NO	NO	NO	0		YES	NO	NO	NO	1		NO	NO	0
PMpPor1830 Translation: 1942022..1942573 (reverse), 184 amino acids	NO	NO	NO	NO	0		YES	NO	NO	NO	1		NO	NO	0
PMpPor1846 Translation: 1960437..1960799 (direct), 121 amino acids	NO	NO	NO	NO	0		YES	NO	NO	NO	1		NO	NO	0
PMpPor1855 Translation: 1968003..1968410 (direct), 136 amino acids	NO	NO	NO	NO	0		YES	NO	NO	NO	1		NO	NO	0
PMpPor1860 Translation: 1970636..1972177 (direct), 514 amino acids	NO	NO	NO	NO	0		NO	YES	NO	NO	1		NO	NO	0
PMpPor1861 Translation: 1972204..1973073 (direct), 290 amino acids	NO	NO	NO	NO	0		YES	YES	NO	NO	2		NO	NO	0
PMpPor1870 Translation: 1983899..1984360 (reverse), 154 amino acids	NO	NO	NO	YES	1		NO	NO	NO	NO	0		NO	NO	0
PMpPor1872 Translation: 1985029..1985769 (reverse), 247 amino acids	YES	NO	NO	NO	1		YES	YES	NO	NO	2		YES	YES	2
PMpPor1876 Translation: 1988954..1992160 (direct), 1069 amino acids	NO	NO	NO	NO	0		NO	NO	NO	NO	0		YES	NO	1
PMpPor1879 Translation: 1993087..1994358 (direct), 424 amino acids	NO	YES	YES	NO	2		NO	YES	NO	YES	2		NO	NO	0
PMpPor1881 Translation: 1995218..1995904 (direct), 229 amino acids	YES	NO	NO	NO	1		NO	NO	NO	NO	0		YES	YES	2
PMpPor1882 Translation: 1996012..1998573 (reverse), 854 amino acids	YES	YES	YES	NO	3		YES	YES	YES	YES	4		NO	NO	0
PMpPor1887 Translation: 2002964..2003905 (reverse), 314 amino acids	NO	NO	YES	NO	1		NO	NO	NO	NO	0		YES	YES	2
PMpPor1888 Translation: 2003928..2005442 (reverse), 505 amino acids	NO	NO	YES	YES	2		NO	YES	YES	YES	3		NO	NO	0
PMpPor1890 Translation: 2006241..2007275 (reverse), 345 amino acids	NO	NO	NO	NO	0		NO	NO	NO	NO	0		YES	YES	2
PMpPor1915 Translation: 2035256..2036029 (reverse), 258 amino acids	YES	NO	YES	YES	3		NO	YES	YES	YES	3		NO	NO	0
PMpPor1942 Translation: 2061232..2061945 (direct), 238 amino acids	NO	NO	NO	YES	1		NO	NO	NO	NO	0		NO	NO	0
PMpPor1946 Translation: 2063556..2066807 (reverse), 1084 amino acids	YES	YES	NO	NO	2		YES	NO	YES	YES	3		NO	NO	0
PMpPor1947 Translation: 2066888..2067388 (reverse), 167 amino acids	YES	NO	NO	NO	1		NO	YES	NO	YES	2		NO	NO	0
PMpPor1955 Translation: 2075180..2076199 (direct), 340 amino acids	NO	NO	NO	YES	1		NO	YES	NO	YES	2		YES	YES	2
PMpPor1956 Translation: 2076209..2076688 (direct), 160 amino	NO	NO	NO	YES	1		NO	NO	NO	YES	1		NO	NO	0
PMpPor1960 Translation: 2081422..2082036 (reverse), 205 amino acids	NO	NO	NO	YES	1		NO	NO	NO	NO	0		NO	NO	0
PMpPor1977 Translation: 2098847..2101195 (reverse), 783 amino acids	YES	YES	YES	YES	4		NO	YES	YES	YES	3		NO	NO	0
PMpPor1988 Translation: 2109227..2109745 (direct), 173 amino acids	NO	NO	NO	NO	0		NO	YES	NO	NO	1		NO	NO	0
PMpPor1991 Translation: 2111187..2111348 (direct), 54 amino acids	YES	NO	NO	NO	1		NO	NO	NO	NO	0		YES	YES	2
PMpPor1992 Translation: 2111386..2112789 (direct), 468 amino acids	YES	NO	YES	NO	2		NO	NO	NO	YES	1		YES	YES	2
PMpPor1994 Translation: 2113287..2114237 (reverse), 317 amino acids	NO	NO	NO	NO	0		YES	NO	NO	NO	1		NO	NO	0
PMpPor2000 Translation: 2118081..2120627 (direct), 849 amino acids	YES	YES	YES	YES	4		YES	YES	YES	YES	4		NO	NO	0
PMpPor2001 Translation: 2120840..2121475 (direct), 212 amino acids	NO	NO	NO	YES	1		NO	NO	YES	NO	1		NO	NO	0
PMpPor2005 Translation: 2126000..2126230 (reverse), 77 amino	NO	NO	NO	NO	0		NO	NO	NO	YES	1		NO	NO	0
PMpPor2008 Translation: 2129130..2129516 (direct), 129 amino acids	NO	NO	NO	NO	0		YES	NO	NO	NO	1		NO	NO	0
PMpPor2017 Translation: 2138067..2138543 (reverse), 159 amino acids	NO	NO	NO	NO	0		YES	NO	NO	NO	1		YES	NO	1
PMpPor2025 Translation: 2145105..2146094 (direct), 330 amino	NO	NO	YES	NO	1		NO	YES	NO	YES	2		NO	NO	0
PMpPor2028 Translation: 2148807..2149070 (direct), 88 amino acids	NO	NO	NO	NO	0		YES	NO	NO	NO	1		NO	NO	0
PMpPor2029 Translation: 2149154..2149645 (reverse), 164 amin	NO	NO	NO	NO	0		NO	NO	NO	YES	1		NO	NO	0
PMpPor2038 Translation: 2159280..2159627 (direct), 116 amino acids	NO	NO	NO	NO	0		YES	NO	NO	NO	1		NO	NO	0
PMpPor2041 Translation: 2161049..2161372 (direct), 108 amino	NO	NO	NO	NO	0		NO	NO	NO	YES	1		NO	NO	0
PMpPor2052 Translation: 2171664..2172623 (direct), 320 amino acids	NO	NO	NO	YES	1		NO	NO	NO	NO	0		NO	NO	0
PMpPor2053 Translation: 2172688..2173140 (direct), 151 amino acids	NO	NO	NO	NO	0		YES	NO	NO	NO	1		NO	NO	0
PMpPor2066 Translation: 2184760..2185497 (direct), 246 amino acids	NO	NO	NO	NO	0		YES	NO	NO	NO	1		NO	NO	0
PMpPor2073 Translation: 2190793..2191698 (direct), 302 amino acids	NO	NO	NO	NO	0		YES	NO	NO	NO	1		NO	NO	0
PMpPor2076 Translation: 2192885..2193772 (reverse), 296 amin	NO	NO	NO	NO	0		NO	NO	NO	YES	1		NO	NO	0
PMpPor2082 Translation: 2200075..2201217 (reverse), 381 amino acids	NO	NO	NO	NO	0		YES	YES	NO	YES	3		NO	NO	0
PMpPor2084 Translation: 2203298..2204281 (reverse), 328 amino acids	NO	NO	NO	YES	1		NO	NO	NO	NO	0		NO	NO	0
PMpPor2092 Translation: 2211490..2214048 (direct), 853 amino acids	YES	YES	NO	YES	3		YES	YES	YES	YES	4		NO	NO	0
PMpPor2096 Translation: 2216091..2216582 (reverse), 164 amino acids	NO	NO	NO	NO	0		NO	NO	YES	NO	1		NO	NO	0
PMpPor2100 Translation: 2219088..2219459 (direct), 124 amino acids	NO	NO	NO	NO	0		YES	NO	NO	YES	2		NO	NO	0
PMpPor2105 Translation: 2222324..2223106 (direct), 261 amino acids	YES	NO	NO	NO	1		NO	YES	NO	YES	2		YES	YES	2
PMpPor2115 Translation: 2235587..2236621 (direct), 345 amino acids	NO	NO	NO	NO	0		NO	YES	NO	NO	1		NO	NO	0
PMpPor2117 Translation: 2237347..2238177 (direct), 277 amino acids	YES	NO	NO	NO	1		NO	NO	NO	NO	0		YES	YES	2
PMpPor2120 Translation: 2240931..2241203 (reverse), 91 amino	NO	NO	NO	NO	0		NO	NO	NO	YES	1		NO	NO	0
PMpPor2125 Translation: 2248322..2252350 (reverse), 1343 amino acids	NO	NO	NO	YES	1		NO	NO	NO	NO	0		NO	NO	0
PMpPor2133 Translation: 2258532..2258942 (reverse), 137 amino acids	NO	NO	NO	NO	0		YES	NO	NO	NO	1		NO	NO	0
PMpPor2142 Translation: 2265622..2266338 (reverse), 239 amin	NO	NO	NO	NO	0		NO	YES	NO	YES	2		NO	NO	0
PMpPor2155 Translation: 2277201..2277788 (reverse), 196 amino acids	NO	NO	NO	NO	0		YES	NO	NO	NO	1		NO	NO	0
PMpPor2158 Translation: 2279616..2280557 (reverse), 314 amino acids	YES	NO	NO	NO	1		NO	NO	NO	NO	0		NO	NO	0
PMpPor2162 Translation: 2283283..2284065 (reverse), 261 amino acids	NO	NO	NO	NO	0		NO	YES	NO	YES	2		YES	YES	2
PMpPor2164 Translation: 2285293..2286633 (reverse), 447 amino acids	NO	NO	NO	NO	0		NO	YES	NO	NO	1		NO	NO	0
PMpPor2169 Translation: 2291316..2291909 (direct), 198 amino acids	YES	NO	YES	NO	2		YES	NO	NO	YES	2		YES	YES	2
PMpPor2171 Translation: 2293467..2293850 (reverse), 128 amino acids	YES	NO	NO	NO	1		NO	YES	NO	NO	1		NO	NO	0
PMpPor2172 Translation: 2293850..2294548 (reverse), 233 amino acids	YES	NO	NO	YES	2		NO	NO	NO	NO	0		YES	YES	2
PMpPor2179 Translation: 2299196..2299762 (direct), 189 amino acids	NO	NO	NO	NO	0		YES	NO	NO	NO	1		NO	NO	0
PMpPor2184 Translation: 2303247..2304239 (reverse), 331 amino acids	NO	NO	NO	NO	0		NO	NO	NO	NO	0		YES	NO	1
PMpPor2194 Translation: 2312480..2314135 (direct), 552 amino acids	YES	YES	YES	NO	3		YES	YES	YES	YES	4		NO	NO	0
PMpPor2195 Translation: 2314166..2314486 (direct), 107 amino acids	YES	NO	NO	NO	1		NO	NO	NO	YES	1		NO	NO	0
PMpPor2196 Translation: 2314739..2316763 (direct), 675 amino acids	NO	NO	NO	NO	0		YES	YES	NO	YES	3		NO	NO	0
PMpPor2197 Translation: 2316747..2318486 (direct), 580 amino acids	NO	YES	YES	YES	3		YES	YES	NO	YES	3		NO	NO	0
PMpPor2200 Translation: 2321526..2321876 (reverse), 117 amin	NO	NO	NO	NO	0		NO	NO	NO	YES	1		NO	NO	0
PMpPor2203 Translation: 2323279..2323527 (reverse), 83 amino	NO	NO	NO	NO	0		NO	YES	NO	YES	2		NO	NO	0
PMpPor2204 Translation: 2323782..2324828 (direct), 349 amino acids	NO	NO	NO	YES	1		NO	NO	NO	NO	0		NO	NO	0
PMpPor2205 Translation: 2325674..2326936 (direct), 421 amino acids	NO	NO	NO	NO	0		YES	NO	NO	NO	1		NO	NO	0
PMpPor2215 Translation: 2336880..2339216 (reverse), 779 amino acids	YES	YES	YES	YES	4		NO	YES	YES	YES	3		NO	NO	0
PMpPor2216 Translation: 2339364..2340239 (direct), 292 amino acids	NO	NO	NO	NO	0		YES	NO	NO	NO	1		NO	NO	0
PMpPor2220 Translation: 2342263..2343279 (reverse), 339 amino acids	NO	NO	NO	NO	0		YES	YES	NO	NO	2		NO	NO	0
PMpPor2222 Translation: 2344324..2345316 (reverse), 331 amino acids	NO	NO	NO	NO	0		YES	NO	NO	NO	1		NO	NO	0
PMpPor2233 Translation: 2355845..2356498 (direct), 218 amino acids	NO	NO	NO	NO	0		NO	YES	NO	NO	1		NO	NO	0
PMpPor2235 Translation: 2357955..2358758 (direct), 268 amino acids	NO	NO	NO	YES	1		NO	NO	NO	NO	0		NO	NO	0
PMpPor2243 Translation: 2364844..2365326 (direct), 161 amino acids	NO	NO	NO	NO	0		YES	NO	NO	NO	1		YES	NO	1
PMpPor2248 Translation: 2370334..2371443 (direct), 370 amino	NO	NO	NO	NO	0		NO	NO	NO	YES	1		NO	NO	0
Total number of positive predicted proteins	85	63	108	78			140	147	48	184			75	67
