# Supplementary material for: Predicting the outer membrane proteome of Pasteurella multocida based on consensus prediction enhanced by results integration and manual confirmation
Source: BMC Bioinformatics. 2012 Apr 27;13:63. doi: 10.1186/1471-2105-13-63 (PMC3403877; doi:10.1186/1471-2105-13-63)
Supplement: Additional file 5 — Properties of confidently predicted OMPs. Confidently-predicted putative OMPs identified from the genome of avian P. multocida strain Pm70 by 10 predictors, categorized into three groups (subcellular localization, transmembrane β-barrel and lipoprotein predictors) and subjected to the bioinformatic process described in Figure 1. OMPs predicted from the porcine P. multocida genome strain 3480 were compared. Physicochemical properties including molecular weight (MW), PI, aliphatic index, GRAVY score, number of transmembrane helices and β-strands, length and charge of each protein are also shown. Proteins were classified by predictor groups. [file 1471-2105-13-63-S5.XLS]

## Sheet: Sheet1
Additional file 5: Properties of confidently predicted OMPs
Confidently-predicted putative OMPs identified from the genome of avian P. multocida strain Pm70 by 10 predictors, categorized into three groups (subcellular localization, transmembrane β-barrel and lipoprotein predictors) and subjected to the bioinformatic process described in Figure 1. OMPs predicted from the porcine P. multocida genome strain 3480 were compared. Physicochemical properties incl…
No	ID	Name	Presence in the porcine genomea	Bioinformatic prediction of the OMPsb										Physicochemical properties
				Subcellular localization				TM β-barrel prediction				Lipoprotein
				PA	PSORTb	SOSUI-GramN	CELLO	TMBETADISC-RBF	TMB-Hunt	BOMP	MCMBB	LIPO	LIPOP	MW (kDa)	PI	Aliphatic index	GRAVY score	No of TM helices	No of TM β-strands	Length (amino acids)	Charge
1. Proteins predicted by subcellular localization and transmembrane β-barrel and predictors (31)
1	PM0040	PfhR	√	+	+	-	+	+	+	+	+	-	-	81.332	9.41	69.7	-0.646	0	31	727	36
2	PM0056	LspB_1	√	+	+	+	+	+	+	+	+	-	-	54.024	9.34	85.55	-0.359	0	22	576	16
3	PM0058	LspB_2	√	+	+	+	+	+	+	+	+	-	-	52.7357	9.6	85.17	-0.336	0	21	573	22
4	PM0076	EstA	√	-	+	-	+	+	-	+	+	-	-	74.5689	7.72	82.3	-0.285	1	32	679	9
5	PM0300	HgbA	√	+	+	+	+	+	+	+	+	-	-	109.713	8.92	70.79	-0.666	0	34	963	23.5
6	PM0336	HgbB	√	+	+	+	+	+	+	+	-	-	-	113.843	9.1	69.4	-0.705	1	40	989	33
7	PM0337	HgbB	√	+	+	+	+	+	+	+	+	-	-	113.34	8.84	73.36	-0.625	1	40	997	24.5
8	PM0388	OmpH_1	√	+	+	+	+	+	+	+	+	-	-	37.4502	8.82	82.36	-0.276	0	16	348	6
9	PM0389	OmpH_2	√	+	+	+	+	+	-	+	+	-	-	38.7777	8.4	84.6	-0.292	0	15	350	6
10	PM0663	NanH	√	-	+	-	+	+	-	+	+	-	-	93.3456	8.53	81.24	-0.434	3	44	832	12.5
11	PM0714	Hsf_1	√	+	-	+	-	+	+	-	+	-	-	276.155	5.38	80.03	-0.388	3	25	2712	-27.5
12	PM0741	HmbR	√	+	+	-	+	+	+	+	+	-	-	89.5434	9.19	72.67	-0.608	0	35	784	25
13	PM0786	OmpA	√	+	+	-	+	+	-	+	+	-	-	38.0309	9.09	82.72	-0.226	0	14	353	10.5
14	PM0803	TonB-dependent receptor	√	+	+	+	+	+	+	+	+	-	-	90.9927	8.58	68.46	-0.672	2	30	792	13.5
15	PM0831	OmpH_3	√	+	+	-	+	+	+	+	+	-	-	34.9712	8.35	80.03	-0.368	0	14	313	5.5
16	PM0852	RcpA	√	+	+	+	+	+	+	-	+	-	-	51.1167	6.21	94.32	-0.152	1	19	470	0
17	PM0853	RcpC	√	-	-	+	+	+	+	-	+	-	-	30.1015	6.05	108.26	-0.186	0	13	270	-0.5
18	PM0998	MipA/OmpV family protein	√	+	+	+	+	+	+	+	+	-	-	28.623	9.63	82.76	-0.151	0	12	257	17.5
19	PM1000	NanB	√	-	-	+	+	+	+	+	+	-	-	121.45	9.02	77.71	-0.557	0	39	1080	26.5
20	PM1025	Opa	√	+	+	+	+	+	+	+	+	-	-	20.5124	9.39	81.24	-0.046	1	12	186	8
21	PM1069	FadL	√	+	+	+	+	+	+	+	+	-	-	46.0612	9.12	82.87	-0.1	0	16	428	11
22	PM1282	OM hemin receptor	√	+	+	+	+	+	-	+	+	-	-	88.1373	8.92	83.43	-0.461	0	34	778	21.5
23	PM1426	Phospholipase A/OmpLA	√	+	+	+	+	+	-	+	+	-	-	35.5805	9.39	82.22	-0.521	0	13	306	14.5
24	PM1515	Conserved hypothetical protein	√	-	-	+	+	+	-	+	+	-	-	58.7064	9.61	75.91	-0.56	0	23	509	22.5
25	PM1543	Hypothetical protein	√	+	+	+	+	+	+	+	+	-	-	26.8803	9.12	83.05	-0.394	0	11	236	8.5
26	PM1570	Hsf_2	√	+	-	+	-	+	+	+	+	-	-	130.963	7.53	78.14	-0.268	2	22	1299	4.5
27	PM1600	LptD/Imp/OstA	√	+	+	+	+	+	-	+	+	-	-	90.6472	9.03	73.63	-0.708	0	36	782	20
28	PM1622	HasR	√	+	+	+	+	+	+	+	+	-	-	95.9098	9.11	78.09	-0.478	0	32	848	23.5
29	PM1717	OM autotransporter	√	+	+	+	-	+	+	+	+	-	-	95.1859	8.43	77.47	-0.546	0	42	850	23
30	PM1809	Omp85 family protein/YtfM	√	-	+	-	+	+	-	+	+	-	-	67.106	9.29	85.02	-0.46	0	28	586	17.5
31	PM1992	Oma87	√	+	+	+	+	+	+	+	+	-	-	87.7612	6.3	79.75	-0.39	3	37	791	0
2. Proteins predicted only by transmembrane β-barrel predictors (5)
1	PM0266	Mce/PqiB	√	-	-	-	-	+	+	-	+	-	-	96.9674	6.76	102.25	-0.105	3	40	884	8
2	PM0395	YccT	√	-	-	-	-	+	+	-	+	-	-	23.742	9.2	88.17	-0.201	0	9	218	4.5
3	PM0519	Conserved hypothetical protein	√	-	-	-	-	+	+	-	+	-	-	12.6203	9.58	82.19	-0.441	0	9	114	6.5
4	PM1772	Hypothetical protein	√	-	-	-	-	+	+	-	+	-	-	7.11717	10.09	88.62	-0.358	0	6	65	6
5	PM1808	OmpL41/YtfN-like protein	√	-	-	-	-	+	-	+	+	-	-	142.064	5.87	107.28	-0.113	3	38	1300	-5
3. Proteins predicted only by lipoprotein predictors (32)
1	PM0016	Lipoprotein	√	-	-	-	-	-	-	-	-	+	+	11.4983	9.48	92.5	-0.497	0	5	100	6.5
2	PM0072	Lipoprotein	√	-	-	-	-	-	-	-	-	+	+	13.1421	9.04	100.09	-0.247	0	7	116	6
3	PM0246	LolB	√	-	-	-	-	-	-	-	-	+	+	24.3777	8.55	85.75	-0.581	0	11	207	6
4	PM0442	Lipoprotein	√	-	-	-	-	-	-	-	-	+	+	23.9973	5.04	72.27	-0.392	0	10	229	-9
5	PM0513	MltB	√	-	-	-	-	-	-	-	-	+	+	41.5161	9.53	84.42	-0.448	0	18	364	14.5
6	PM0627	Lipoprotein NlpC/P60	√	-	-	-	-	-	-	-	-	+	+	18.161	9.54	86.42	-0.174	0	10	159	11
7	PM0708	Slp	√	-	-	-	-	-	-	-	-	-	+	20.575	8.91	100.78	-0.209	0	9	179	5
8	PM0758	Lipoprotein	√	-	-	-	-	-	-	-	-	+	+	29.3199	8.68	96.07	-0.195	1	15	267	7.5
9	PM0931	LppA	√	-	-	-	-	-	-	-	-	-	+	18.4605	7.85	116.01	-0.017	0	6	163	3
10	PM0982	Lipoprotein	√	-	-	-	-	-	-	-	-	+	+	30.0912	4.68	109.46	-0.032	0	15	261	-11.5
11	PM1002	Lipoprotein	√	-	-	-	-	-	-	-	-	+	-	43.52	8.36	101.56	-0.096	0	-	391	5.5
12	PM1044	Lipoprotein	√	-	-	-	-	-	-	-	-	+	+	28.8309	9.04	70.17	-1	0	10	242	10
13	PM1050	NlpB	√	-	-	-	-	-	-	-	-	+	+	37.3733	7.7	87.45	-0.372	0	17	337	2
14	PM1060	Conserved hypothetical protein	√	-	-	-	-	-	-	-	-	+	+	8.24469	4.63	116.16	0.4	1	3	73	-3
15	PM1064	Lipoprotein E/OmpP4	√	-	-	-	-	-	-	-	-	+	+	30.119	9.38	70.33	-0.49	0	15	272	10.5
16	PM1073	Lipoprotein	√	-	-	-	-	-	-	-	-	+	+	21.4116	5.69	87.01	-0.388	0	7	184	-1.5
17	PM1077	HlpB	√	-	-	-	-	-	-	-	-	-	+	20.5573	5.21	86.58	-0.601	0	9	184	-4
18	PM1190	Peptidase M48B family protein	√	-	-	-	-	-	-	-	-	-	+	28.1523	9.42	79.11	-0.277	1	12	257	11
19	PM1215	RlpB	√	-	-	-	-	-	-	-	-	+	+	18.8881	9.33	101.68	-0.086	0	8	167	6
20	PM1501	VacJ	√	-	-	-	-	-	-	-	-	+	+	27.5284	7.71	86.38	-0.293	1	7	246	1.5
21	PM1514	PlpE	√	-	-	-	-	-	-	-	-	+	+	37.2715	6.56	73.29	-0.714	0	13	331	3
22	PM1518	PlpP	√	-	-	-	-	-	-	-	-	+	+	37.3624	6.03	65.43	-0.757	0	11	348	-0.5
23	PM1578	Lipoprotein	√	-	-	-	-	-	-	-	-	-	+	35.8607	6.76	88.76	-0.057	1	15	339	1
24	PM1614	LppB/NlpD	√	-	-	-	-	-	-	-	-	+	+	49.7348	9.19	72.81	-0.407	0	14	467	11.5
25	PM1720	ComL	√	-	-	-	-	-	-	-	-	+	+	29.3501	7.74	82.38	-0.352	0	11	260	2.5
26	PM1730	PlpA/MetQ	√	-	-	-	-	-	-	-	-	+	+	30.2324	5.2	93.66	-0.255	1	12	276	-5
27	PM1798	Lipoprotein	√	-	-	-	-	-	-	-	-	+	+	19.2247	6.4	88.68	-0.327	0	6	171	1
28	PM1805	HlpB	√	-	-	-	-	-	-	-	-	-	+	19.4394	6.06	100.4	-0.066	0	4	177	0
29	PM1827	Hypothetical protein	√	-	-	-	-	-	-	-	-	+	+	17.452	9.5	80.62	-0.637	0	7	160	10.5
30	PM1886	SmpA	√	-	-	-	-	-	-	-	-	+	+	15.5339	7.81	94.6	-0.12	0	8	137	2
31	PM1939	Lipoprotein		-	-	-	-	-	-	-	-	+	-	16.7	6.51	76.23	-0.351	0	-	151	1.5
32	PM2008	PilW/PilF	√	-	-	-	-	-	-	-	-	+	+	20.9114	7.77	72.93	-0.534	0	7	181	6
4. Proteins predicted by subcellular localization and lipoprotein predictors (9)
1	PM0554	Lpp/Pcp	√	+	-	+	-	-	-	-	-	+	+	15.5879	9.07	107.53	0.284	2	11	154	3.5
2	PM0586	Plp4	√	+	+	+	+	-	-	-	-	+	+	30.0749	8.99	74.19	-0.422	0	12	272	8
3	PM0659	Lipoprotein	√	-	+	-	+	-	-	-	-	-	+	214.428	5.93	88.88	-0.347	1	38	1905	-6
4	PM0846	TadD	√	-	-	+	+	-	-	-	-	+	+	28.7109	9.45	105.53	-0.175	1	14	257	10.5
5	PM0966	Pal/Omp P6	√	+	+	-	+	-	-	-	-	+	+	16.2132	7.79	80.67	-0.293	0	8	150	2.5
6	PM1321	MltC	√	+	-	+	+	-	-	-	-	+	+	40.2941	9.63	90.73	-0.229	1	23	358	17.5
7	PM1444	GlpQ	√	+	+	-	-	-	-	-	-	+	+	41.1622	6.57	83.1	-0.436	0	18	373	3
8	PM1826	Hypothetical protein	√	+	-	+	-	-	-	-	-	+	+	25.5931	9.78	79.34	-0.333	2	11	243	15
9	PM1980	IbeB	√	+	+	-	+	-	-	-	-	+	+	51.9452	8.64	98.98	-0.279	1	20	463	8
5. Proteins predicted only by subcellular localization predictors (13)
1	PM0015	Hypothetical protein	√	-	-	+	+	-	-	-	-	-	-	23.5143	5.61	80.48	-0.474	0	11	207	-2.5
2	PM0234	Hypothetical protein	√	-	-	+	+	-	-	-	-	-	-	81.3928	5.79	86.99	-0.544	0	32	708	-4.5
3	PM0243	NlpD-like protein	√	-	-	+	+	-	-	-	-	-	-	59.5582	9.07	83.2	-0.564	0	22	531	14
4	PM0331	OmpW	√	+	+	+	-	-	-	-	-	-	-	21.8701	9.16	96.08	0.175	0	10	204	6.5
5	PM0698	Mod_2	-	-	+	-	+	-	-	-	-	-	-	72.5971	5.29	91.98	-0.457	1	27	636	-11.5
6	PM0745	TonB-dependent receptor	√	+	-	-	+	-	-	-	-	-	-	105.082	7.54	80.34	-0.533	2	32	925	21.5
7	PM1081	TonB-dependent receptor	√	+	+	+	+	-	-	-	-	-	-	90.9033	8.87	79.57	-0.513	1	38	809	30.5
8	PM1225	ComE/PilQ	√	+	+	+	+	-	-	-	-	-	-	49.2065	7.79	101.24	-0.197	0	22	444	8
9	PM1428	TonB-dependent receptor	√	+	+	+	+	-	-	-	-	-	-	90.8504	8.98	77.38	-0.521	2	34	805	30
10	PM1819	Virulence factor SrfB	√	-	+	+	-	-	-	-	-	-	-	117.436	5.56	89.01	-0.426	1	34	1024	-13
11	PM1926	RlpA-like protein	√	+	-	-	+	-	-	-	-	-	-	33.1802	9.79	92.89	-0.374	0	18	295	23
12	PM1993	Skp/Outer membrane p25	√	+	+	-	+	-	-	-	-	-	-	21.4084	8.55	89.59	-0.501	0	10	193	3
13	PM2009	Conserved hypothetical protein	√	+	-	-	+	-	-	-	-	-	-	35.2377	6.01	91.32	-0.285	1	14	318	-0.5
6. Proteins predicted by three groups of predictors (6)
1	PM0527	OM efflux protein TolC	√	+	+	+	+	+	+	-	+	+	+	50.6821	9.14	92.35	-0.317	2	21	455	10
2	PM0576	HemR	√	+	+	+	+	+	+	+	+	-	+	84.9103	9.24	72.4	-0.631	0	27	742	24.5
3	PM0646	LppC	√	-	-	+	+	+	+	-	+	+	+	63.3247	6.21	94.57	-0.217	0	26	571	0.5
4	PM0778	HexD	√	+	+	-	+	+	+	-	+	+	+	43.0036	9.45	102.7	-0.077	2	19	393	12
5	PM1016	Wza	√	+	+	-	+	+	+	-	+	+	+	42.2402	8.38	98.5	-0.091	1	19	387	6
6	PM1323	Lipoprotein	√	+	-	-	+	+	+	-	+	+	+	29.7399	9.49	92.41	0.021	1	15	270	12
7. Proteins predicted by transmembrane β-barrel and lipoprotein predictors (2)
1	PM0674	Lipoprotein	√	-	-	-	-	+	+	-	+	+	+	25.2867	9.57	80.65	-0.36	0	11	230	14.5
2	PM1517	PlpE	-	-	-	-	-	+	+	-	+	+	+	37.4493	5.76	65.19	-0.798	0	13	335	-2
a OMPs predicted from the genome of porcine P. multocida strain 3480; ‘√’ = positive prediction and ‘-’ = negative prediction
b Bioinformatic prediction; ‘+’ = positive prediction and ‘-’ = negative prediction
