# Supplementary material for: Predicting the outer membrane proteome of Pasteurella multocida based on consensus prediction enhanced by results integration and manual confirmation
Source: BMC Bioinformatics. 2012 Apr 27;13:63. doi: 10.1186/1471-2105-13-63 (PMC3403877; doi:10.1186/1471-2105-13-63)
Supplement: Additional file 6 — Functional classification of the confidently predicted OMPs. Functional classification of the 98 confidently predicted OMPs from the avian P. multocida genome. [file 1471-2105-13-63-S6.XLS]

## Sheet: Sheet1
Additional file 6: Functional classification of the confidently predicted OMPs
Functional classification of the 98 confidently predicted OMPs from the avian P. multocida genome
No	ID	Name	Prediction groupa	Protein function
1. Outer membrane biogenesis and integrity
1	PM0246	LolB	L	Chaperone & protein transport activity
2	PM0513	MltB	L	Cell wall catabolic process
3	PM1050	NlpB	L	Insertion of OMPs
4	PM1215	RlpB	L	LPS assembly
5	PM1614	LppB/NlpD	L	Cell wall catabolic process & proteolysis
6	PM1886	SmpA	L	Maintaining envelope integrity & β-OMP assembly
7	PM0786	OmpA	SB	Outer membrane integrity
8	PM0998	MipA/OmpV family protein	SB	MltA-interacting protein
9	PM1600	LptD/Imp/OstA	SB	LPS assembly/response to organic substance
10	PM1992	Oma87	SB	Outer membrane biogenesis & surface antigen
11	PM1321	MltC	SL	Cell wall catabolic process
12	PM0966	Pal/Omp P6	SL	Envelope integrity/link outer membrane to peptidoglycan
2. Transport and receptor
1	PM0331	OmpW	S	Transport small hydrophobic molecules
2	PM0745	TonB-dependent receptor	S	Receptor & transporter activities
3	PM1081	TonB-dependent receptor	S	Receptor & transporter activities
4	PM1428	TonB-dependent receptor	S	Receptor & transporter activities
5	PM1720	ComL	L	DNA uptake/outer membrane biogenesis
6	PM1730	PlpA/MetQ	L	Amino acid transport
7	PM1069	FadL	SB	Transport hydrophobic compounds
8	PM1282	OM hemin receptor	SB	Haem receptor & transporter activities
9	PM0300	HgbA	SB	Hemoglobin receptor & iron transport
10	PM0336	HgbB	SB	Hemoglobin receptor & iron transport
11	PM0337	HgbB	SB	Hemoglobin receptor & iron transport
12	PM1622	HasR	SB	Haem receptor & transporter activities
13	PM0741	HmbR	SB	Hemoglobin receptor & iron transport
14	PM0040	PfhR	SB	Hemoglobin receptor & iron transport
15	PM0803	TonB-dependent receptor	SB	Receptor & transporter activities
16	PM0388	OmpH_1	SB	Porin/ion transporter activity
17	PM0389	OmpH_2	SB	Porin/ion transporter activity
18	PM0831	OmpH_3	SB	Porin/ion transporter activity
19	PM0056	LspB_1	SB	Two-partner secretion/secretion of filamentous hemagglutinin
20	PM0058	LspB_2	SB	Two-partner secretion/secretion of filamentous hemagglutinin
21	PM1980	IbeB	SL	Lipid binding/transporter activity
22	PM0576	HemR	SBL	Haem receptor & transporter activities
23	PM0527	Outer membrane efflux TolC	SBL	Protein secretion/transporter activity
24	PM1016	Wza	SBL	Capsular polysaccharide transport
25	PM0778	HexD	SBL	Capsular polysaccharide transport
3. Adherence
1	PM1225	ComE/PilQ	S	Pilus assembly/protein secretion
2	PM0852	RcpA	SB	Protein secretion/Flp pilus biogenesis
3	PM0853	RcpC	SB	Tight adherence & fibril production
4	PM0714	Hsf_1	SB	Adherence
5	PM1570	Hsf_2	SB	Adherence
6	PM1025	Opa	SB	Porin activity/adherence
7	PM0846	TadD	SL	Protein secretion/binding/assembly & transport of Flp pili
4. Enzymatic activity
1	PM0243	NlpD-like protein	S	Metalloendopeptidase activity
2	PM0627	Lipoprotein NlpC/P60	L	Cell-wall peptidase
3	PM1190	Peptidase M48B family protein	L	Metalloendopeptidase activity/zinc ion binding
4	PM1064	Lipoprotein E/OmpP4	L	Acid phosphatase activity/utilization of NAD, NADP
5	PM1000	NanB	SB	Exo-alpha-sialidase/ produce free sialic acid as energy & carbon sources
6	PM0663	NanH	SB	Exo-alpha-sialidase/ produce free sialic acid as energy & carbon sources
7	PM0076	EstA	SB	Lipid metabolism/hydrolase activity, acts on ester bonds
8	PM1426	Phospholipase A/OmpLA	SB	Lipid metabolic process/maintain asymmetry of the OM
9	PM1444	GlpQ	SL	Glycerol metabolic process/lipid metabolic process
5. Others
1	PM0698	Mod_2	S	DNA binding/N-methyltransferase activity
2	PM1819	Virulence factor SrfB	S	Unknown
3	PM1926	RlpA-like protein	S	Unknown
4	PM1993	Skp/Outer membrane p25	S	Unknown
5	PM2009	Conserved hypothetical protein	S	Unknown
6	PM0015	Hypothetical protein	S	Unknown
7	PM0234	Hypothetical protein	S	Unknown
8	PM1808	OmpL41/YtfN-like protein	B	Bacterial morphogenesis
9	PM0266	Mce/PqiB	B	Unknown
10	PM0395	YccT	B	Unknown
11	PM0519	Conserved hypothetical protein	B	Unknown
12	PM1772	Hypothetical protein	B	Unknown
13	PM0708	Slp	L	Starvation-inducible lipoprotein
14	PM1501	VacJ	L	Promoting spread of bacteria through tissues
15	PM1514	PlpE	L	Unknown
16	PM1518	PlpP	L	Unknown
17	PM1805	HlpB	L	Unknown
18	PM1077	HlpB	L	Unknown
19	PM2008	PilW/PilF	L	Unknown
20	PM0931	LppA	L	Unknown
21	PM0072	Lipoprotein	L	Unknown
22	PM0758	Lipoprotein	L	Unknown
23	PM0982	Lipoprotein	L	Unknown
24	PM1044	Lipoprotein	L	Unknown
25	PM1073	Lipoprotein	L	Unknown
26	PM1578	Lipoprotein	L	Unknown
27	PM1798	Lipoprotein	L	Unknown
28	PM0016	Lipoprotein	L	Unknown
29	PM0442	Lipoprotein	L	Unknown
30	PM1060	Conserved hypothetical protein	L	Unknown
31	PM1827	Hypothetical protein	L	Unknown
32	PM1002	Hypothetical protein	L	Unknown
33	PM1939	Hypothetical protein	L	Unknown
34	PM1717	Outer membrane autotransporter	SB	Unknown
35	PM1809	Omp85 family protein/YtfM	SB	Unknown
36	PM1515	Conserved hypothetical protein	SB	Unknown
37	PM1543	Hypothetical protein	SB	Unknown
38	PM0586	Plp4	SL	Unknown
39	PM0554	Lpp/Pcp	SL	Unknown
40	PM0659	Lipoprotein	SL	Unknown
41	PM1826	Hypothetical protein	SL	Unknown
42	PM1517	PlpE	BL	Unknown
43	PM0674	Lipoprotein	BL	Unknown
44	PM0646	LppC	SBL	Unknown
45	PM1323	Lipoprotein	SBL	Unknown
a Predictor groups; ‘S’ = subcellular localization predictors, ‘B’ = transmembrane β-barrel protein predictors, and ‘L’ = lipoprotein predictors.
